# Supplementary material for: 3-(Diphenyl­methyl­idene)indolin-2-one
Source: Acta Crystallogr Sect E Struct Rep Online. 2011 Jul 23;67(Pt 8):o2098. doi: 10.1107/S1600536811028467 (PMC3213540; doi:10.1107/S1600536811028467)
Supplement: Supplementary file 2 [file e-67-o2098-Isup2.hkl]

#
# h,k,l, Fc-squared, Fo-squared, sigma(Fo-squared) and status flag
#
data_I
_shelx_title ' 110611d in Pna2(1)'
_shelx_refln_list_code          4
_shelx_F_calc_maximum      109.75
_exptl_crystal_F_000       624.00
_reflns_d_resolution_high  0.7456
 
loop_
 _symmetry_equiv_pos_as_xyz
 'x, y, z'
 '-x, -y, z+1/2'
 'x+1/2, -y+1/2, z'
 '-x+1/2, y+1/2, z+1/2'
 
_cell_length_a    11.0679
_cell_length_b    17.6465
_cell_length_c     7.8835
_cell_angle_alpha  90.000
_cell_angle_beta   90.000
_cell_angle_gamma  90.000
 
_shelx_F_squared_multiplier     1.000
 
loop_
 _refln_index_h
 _refln_index_k
 _refln_index_l
 _refln_F_squared_calc
 _refln_F_squared_meas
 _refln_F_squared_sigma
 _refln_observed_status
   2   0   0        1.62        1.65      1.03 o
   4   0   0       26.50       28.85      1.99 o
   6   0   0       22.04       18.01      3.03 o
   8   0   0       20.75       13.83      5.72 o
  10   0   0       54.39       71.05     11.86 o
  12   0   0       60.65       82.91     10.64 o
  14   0   0       22.71       24.76     14.91 o
   2   1   0      749.53      751.29      5.34 o
   3   1   0     2062.96     1922.81     18.26 o
   4   1   0       57.27       50.99      1.78 o
   5   1   0        2.25        1.53      1.06 o
   6   1   0       37.61       39.37      2.36 o
   7   1   0      266.93      274.84      5.06 o
   8   1   0       18.59       12.84      3.07 o
   9   1   0       10.50        5.78      3.25 o
  10   1   0       95.88      113.83      9.87 o
  11   1   0       18.97       12.93      4.52 o
  12   1   0        5.46        7.42      5.48 o
  13   1   0        5.22       -0.24      7.59 o
  14   1   0       15.61       13.63      9.33 o
   1   2   0      422.45      420.36      6.87 o
   2   2   0     1704.68     1648.92     10.82 o
   3   2   0       69.53       58.90      2.14 o
   4   2   0       88.20       84.09      2.25 o
   5   2   0      100.78       90.86      2.63 o
   6   2   0      101.70       98.76      2.95 o
   7   2   0        0.09        0.52      1.70 o
   8   2   0       45.78       51.19      4.18 o
   9   2   0       72.36       89.26      8.69 o
  10   2   0       31.72       34.30      4.70 o
  11   2   0        0.63       -1.55      3.98 o
  12   2   0       71.77       92.53      8.99 o
  13   2   0        0.75       -4.62     10.96 o
  14   2   0        7.48       10.18      9.68 o
   1   3   0      548.73      512.39      5.80 o
   2   3   0     1075.88     1018.25     13.94 o
   3   3   0     4014.83     3847.67     25.64 o
   4   3   0      556.12      528.28      7.96 o
   5   3   0      703.04      714.57      9.05 o
   6   3   0       24.95       21.03      2.06 o
   7   3   0      416.43      426.97      9.23 o
   8   3   0      196.85      202.03      6.03 o
   9   3   0       13.83       13.47      3.63 o
  10   3   0        0.18       -3.30      3.30 o
  11   3   0      121.00      144.09      8.17 o
  12   3   0       23.32       28.39      6.29 o
  13   3   0        4.83       -1.26      6.08 o
  14   3   0        2.92       -1.43      8.27 o
   0   4   0     1718.53     1657.47     22.80 o
   1   4   0     4453.67     4314.38     27.72 o
   2   4   0      236.45      218.70      4.19 o
   3   4   0     1419.16     1396.85     12.71 o
   4   4   0      468.63      453.98      6.37 o
   5   4   0      647.77      698.26      8.69 o
   6   4   0       18.93       26.03      3.88 o
   7   4   0       97.17      103.69      4.32 o
   8   4   0      214.06      224.82      7.54 o
   9   4   0       41.19       46.92      4.75 o
  10   4   0        8.83       10.16      4.10 o
  11   4   0        1.02       -3.84      4.48 o
  12   4   0       22.95       27.52      6.60 o
  13   4   0       24.26       25.27      8.40 o
  14   4   0        0.25       -2.24      8.31 o
   1   5   0     1153.87     1085.52     11.75 o
   2   5   0      116.58      108.46      3.26 o
   3   5   0        4.26        7.00      1.85 o
   4   5   0      361.31      362.20      6.82 o
   5   5   0       28.69       26.62      2.66 o
   6   5   0       83.93       84.87      5.36 o
   7   5   0      102.41      103.58      4.37 o
   8   5   0        3.71        0.09      2.64 o
   9   5   0        0.97       -2.66      3.49 o
  10   5   0        0.23       -3.44      3.44 o
  11   5   0       18.01       12.29      5.22 o
  12   5   0       19.84       22.53      6.33 o
  13   5   0        0.08       -3.15      5.92 o
  14   5   0        5.85        8.32      8.69 o
   0   6   0      297.83      289.91      6.14 o
   1   6   0      678.81      644.04      9.07 o
   2   6   0      492.66      521.98      9.10 o
   3   6   0       41.27       43.09      3.09 o
   4   6   0     1995.19     2019.62     18.34 o
   5   6   0       19.24       13.34      2.72 o
   6   6   0      675.39      647.98     20.18 o
   7   6   0      150.74      152.98      5.19 o
   8   6   0       60.51       69.59      5.01 o
   9   6   0        1.03       -1.32      3.17 o
  10   6   0        6.48       -0.39      3.65 o
  11   6   0        0.53       -4.04      4.04 o
  12   6   0        1.29       -0.80      5.27 o
  13   6   0        0.65       -2.82      6.08 o
  14   6   0        1.38       -3.50     10.21 o
   1   7   0       57.67       61.98      2.42 o
   2   7   0      558.00      533.24      7.98 o
   3   7   0        0.19        1.24      1.92 o
   4   7   0      417.42      418.94      7.86 o
   5   7   0      434.64      471.57      8.89 o
   6   7   0      210.60      200.23      6.46 o
   7   7   0      210.97      210.08      7.19 o
   8   7   0       97.59      114.69      6.50 o
   9   7   0        1.59       -2.03      3.46 o
  10   7   0        4.74       -2.29      4.77 o
  11   7   0       28.76       24.65      7.19 o
  12   7   0        0.52       -0.55      6.48 o
  13   7   0        6.64        0.25      7.51 o
  14   7   0        1.23        1.90     12.08 o
   0   8   0      778.96      799.39     12.13 o
   1   8   0       59.09       60.78      4.01 o
   2   8   0      518.65      542.25     12.63 o
   3   8   0        5.66        7.53      2.37 o
   4   8   0      986.00     1055.71     13.34 o
   5   8   0        8.51        4.67      2.61 o
   6   8   0       13.54        8.95      3.25 o
   7   8   0       50.23       40.71      4.86 o
   8   8   0       11.56        2.63      3.55 o
   9   8   0        8.05       -2.32      3.93 o
  10   8   0        4.75        0.58      4.86 o
  11   8   0        7.12        9.16      6.17 o
  12   8   0       19.44        9.81      7.35 o
  13   8   0        9.71       17.41      8.66 o
   1   9   0      801.38      814.29      9.21 o
   2   9   0      422.63      466.95     10.71 o
   3   9   0       68.05       74.19      4.33 o
   4   9   0      255.81      239.04      6.55 o
   5   9   0        0.00        0.90      2.67 o
   6   9   0      234.35      247.00      7.48 o
   7   9   0      316.76      306.94      8.69 o
   8   9   0       11.97        1.94      4.00 o
   9   9   0       39.87       38.75      7.06 o
  10   9   0      114.09      160.55     21.36 o
  11   9   0       18.92       16.03      7.23 o
  12   9   0        0.00        4.27      7.18 o
  13   9   0        0.12       -7.92      7.92 o
   0  10   0       43.32       53.58      4.77 o
   1  10   0       66.87       61.46      3.50 o
   2  10   0        0.00       -1.51      1.79 o
   3  10   0      111.17      111.43      4.80 o
   4  10   0        2.54       -0.56      2.71 o
   5  10   0       35.77       41.09      4.58 o
   6  10   0        8.90        6.56      3.60 o
   7  10   0       42.29       46.36      5.52 o
   8  10   0       62.81       65.19      6.35 o
   9  10   0        4.03       -3.86      4.69 o
  10  10   0       55.88       77.21      9.40 o
  11  10   0        7.35       -1.43      7.04 o
  12  10   0        7.97        2.20      7.25 o
  13  10   0        0.26       -4.43      8.35 o
   1  11   0      229.93      241.41      5.50 o
   2  11   0        8.17        4.95      2.15 o
   3  11   0       43.70       41.34      4.33 o
   4  11   0      172.63      159.94      6.16 o
   5  11   0      148.07      143.89      6.24 o
   6  11   0       69.21       83.31      7.82 o
   7  11   0        7.27        0.56      3.86 o
   8  11   0       24.29       33.30      5.48 o
   9  11   0       61.86       56.06     11.34 o
  10  11   0       45.54       59.04      8.71 o
  11  11   0       14.53       19.94      7.70 o
  12  11   0       18.27       15.46      8.33 o
  13  11   0        4.41        0.37      8.26 o
   0  12   0      894.34      897.19     26.60 o
   1  12   0       10.25       10.02      2.58 o
   2  12   0       85.27       88.57      6.37 o
   3  12   0       96.44      105.73      8.81 o
   4  12   0      438.41      408.53      9.62 o
   5  12   0     1043.07     1052.45     15.89 o
   6  12   0        9.33        5.06      4.19 o
   7  12   0       68.76       79.15      6.93 o
   8  12   0        5.03        3.20      5.09 o
   9  12   0        4.67        6.47      5.42 o
  10  12   0       13.25        4.68      6.49 o
  11  12   0       19.80        9.81      7.31 o
  12  12   0        3.15        0.27      7.59 o
   1  13   0      127.48      116.45      4.55 o
   2  13   0       42.60       45.29      3.96 o
   3  13   0       73.51       70.61      4.89 o
   4  13   0      210.19      199.55      7.38 o
   5  13   0       10.90       12.94      4.31 o
   6  13   0       80.48       83.81      6.89 o
   7  13   0      164.76      176.07      8.07 o
   8  13   0       10.01       -5.03      5.64 o
   9  13   0       40.83       19.18      6.93 o
  10  13   0        0.61       -7.25      7.25 o
  11  13   0        2.90       -5.39      6.91 o
  12  13   0        2.56       -6.63      7.64 o
   0  14   0      621.09      624.86     13.89 o
   1  14   0       22.39       26.63      4.24 o
   2  14   0      252.91      255.69      7.96 o
   3  14   0      164.33      163.66      6.92 o
   4  14   0        0.34       -1.57      3.78 o
   5  14   0      416.24      451.27     11.23 o
   6  14   0       49.28       52.44      6.34 o
   7  14   0        1.40       -1.27      4.57 o
   8  14   0        0.70        6.52      6.98 o
   9  14   0        3.13       -2.05      7.62 o
  10  14   0        1.56       -4.09     10.24 o
  11  14   0        0.09        2.09      7.72 o
   1  15   0      192.51      151.73      8.52 o
   2  15   0       91.87      106.71      6.55 o
   3  15   0      557.89      547.36     12.07 o
   4  15   0        9.80        8.04      4.64 o
   5  15   0       28.74       21.11      5.20 o
   6  15   0       62.26       67.93      7.08 o
   7  15   0       20.71       17.01      6.60 o
   8  15   0        3.46       -2.34      5.89 o
   9  15   0        5.30       -0.49      6.45 o
  10  15   0       18.63       21.89      8.47 o
  11  15   0       14.07       12.79      8.98 o
   0  16   0        0.23       -3.76      6.12 o
   1  16   0        7.57       -0.48      5.22 o
   2  16   0      152.45      167.26     10.47 o
   3  16   0      159.49      161.67      9.61 o
   4  16   0      184.26      173.82     10.11 o
   5  16   0       24.15       22.78      5.62 o
   6  16   0       40.65       40.11      7.70 o
   7  16   0       11.60       -1.83      5.96 o
   8  16   0        4.66        2.99      6.47 o
   9  16   0       44.92       41.15      9.15 o
  10  16   0        2.08        2.82      7.64 o
   1  17   0       66.66       85.85      8.90 o
   2  17   0       11.92        7.55      6.23 o
   3  17   0       23.47       35.72      7.31 o
   4  17   0        0.60       -5.89      5.89 o
   5  17   0       75.30       77.26      9.62 o
   6  17   0        4.44       -3.85      6.64 o
   7  17   0        2.64       -8.76      8.76 o
   8  17   0        0.17       -7.41     10.14 o
   9  17   0        1.12       -3.52     11.36 o
  10  17   0        0.09       -6.06     12.52 o
   0  18   0       31.26       38.61     11.30 o
   1  18   0       21.08       22.11      7.03 o
   2  18   0        8.87        2.02      6.09 o
   3  18   0       16.13        8.97     10.84 o
   4  18   0       35.56       42.17     13.21 o
   5  18   0        3.84       -2.21      6.75 o
   6  18   0        3.45       -5.30      8.23 o
   7  18   0        0.43       -6.43      9.60 o
   8  18   0        0.00       -9.46      9.46 o
   9  18   0        0.00        1.08     12.03 o
   1  19   0        0.00        2.55      6.66 o
   2  19   0       16.10       11.06      6.97 o
   3  19   0        5.16       -0.87      7.18 o
   4  19   0        6.56        6.80      7.31 o
   5  19   0        5.31        6.30      7.81 o
   6  19   0        0.41        0.18     10.72 o
   7  19   0       23.66       34.79     12.55 o
   8  19   0        5.76       15.80     13.04 o
   0  20   0       78.85       97.74     15.97 o
   1  20   0       39.43       53.14     15.50 o
   2  20   0        3.40        1.09      6.31 o
   3  20   0       11.01        2.81      7.41 o
   4  20   0       19.23       23.67      8.38 o
   5  20   0        0.75       -2.66      9.54 o
   6  20   0       13.83       31.15     13.07 o
   7  20   0        0.66       -5.48     11.74 o
   1  21   0        5.28        4.23      7.68 o
   2  21   0        8.13        9.94      8.36 o
   3  21   0       11.95        7.56      8.88 o
   4  21   0        0.00       -6.50      7.56 o
   5  21   0        3.74       -8.10     11.68 o
   6  21   0        1.00       11.65     12.36 o
   0  22   0       10.85       20.08     13.90 o
   1  22   0       18.34       26.77     10.12 o
   2  22   0        4.96        1.75      9.11 o
   3  22   0       10.93       17.05      9.52 o
   4  22   0        0.01       -9.56      9.56 o
   5  22   0        0.08       -0.44     12.79 o
   1  23   0        6.29       15.30      9.91 o
   2  23   0        2.57        4.07     10.14 o
   3  23   0        1.84        7.84     10.51 o
   2   0   1    12045.18    11273.93    225.76 o
   4   0   1     1158.79     1143.70     10.65 o
   6   0   1      428.54      447.73      6.36 o
   8   0   1      111.74      119.26      4.11 o
  10   0   1      112.57      134.33      7.07 o
  12   0   1       30.71       37.90      7.11 o
  14   0   1       12.54        9.60      9.91 o
   0   1   1     2404.60     2318.42     22.39 o
   1   1   1     1698.95     1575.04     14.80 o
   2   1   1    11043.38    10318.02     55.59 o
   3   1   1     4008.57     3999.03     15.07 o
   4   1   1      617.33      593.00      5.11 o
   5   1   1      256.82      244.87      3.07 o
   6   1   1      121.82      124.19      2.52 o
   7   1   1       92.31       94.45      3.03 o
   8   1   1       64.56       64.17      2.70 o
   9   1   1      148.93      153.28      4.08 o
  10   1   1       12.99       10.47      2.77 o
  11   1   1       25.79       29.45      4.23 o
  12   1   1       39.01       41.02      5.09 o
  13   1   1        8.43        2.98      4.47 o
  14   1   1        0.20       -1.62      5.63 o
   1   2   1     4969.22     4667.25     25.97 o
   2   2   1    10286.25     9797.96     78.14 o
   3   2   1     1476.74     1454.66      7.62 o
   4   2   1      845.87      852.69      6.26 o
   5   2   1      111.96      108.44      2.18 o
   6   2   1      475.51      483.60      4.92 o
   7   2   1       63.78       64.86      2.47 o
   8   2   1      185.75      183.01      3.76 o
   9   2   1      101.81      115.99      3.85 o
  10   2   1      128.60      143.40      5.02 o
  11   2   1       17.11       17.66      3.56 o
  12   2   1       46.41       64.21      5.58 o
  13   2   1       43.99       58.85      6.18 o
  14   2   1        3.97        2.72      5.47 o
   0   3   1      891.61      884.00      7.07 o
   1   3   1     3012.16     2821.00     18.33 o
   2   3   1     3319.78     3205.96     13.04 o
   3   3   1       33.99       37.32      1.86 o
   4   3   1      739.69      761.67      6.33 o
   5   3   1      354.82      372.50      4.37 o
   6   3   1      240.11      247.52      3.47 o
   7   3   1       69.84       76.10      2.59 o
   8   3   1       71.44       79.87      3.46 o
   9   3   1       40.20       47.54      4.05 o
  10   3   1      122.90      137.80      5.57 o
  11   3   1        6.22        9.64      3.21 o
  12   3   1       12.03       16.08      5.33 o
  13   3   1        9.09        8.37      5.12 o
  14   3   1        3.27        7.78      5.67 o
   1   4   1      440.54      415.61      3.82 o
   2   4   1     2577.41     2560.53     14.14 o
   3   4   1      615.22      621.45      4.85 o
   4   4   1       76.86       68.98      1.95 o
   5   4   1      211.74      221.96      3.46 o
   6   4   1       65.59       76.84      3.33 o
   7   4   1        5.91        5.56      1.49 o
   8   4   1        9.64        7.26      2.09 o
   9   4   1        6.31        2.61      2.22 o
  10   4   1       43.96       50.37      3.99 o
  11   4   1       14.37       13.29      3.45 o
  12   4   1        4.17        1.98      3.99 o
  13   4   1        4.52       -0.66      4.60 o
  14   4   1        1.96       -1.67      6.33 o
   0   5   1       92.63       76.26      2.73 o
   1   5   1       62.08       61.63      1.59 o
   2   5   1      422.45      407.16      5.38 o
   3   5   1      957.00      961.86      6.49 o
   4   5   1       62.68       66.81      2.47 o
   5   5   1     1733.71     1849.29     11.08 o
   6   5   1      140.00      142.73      3.87 o
   7   5   1        2.01       -0.20      1.49 o
   8   5   1      124.48      116.78      3.80 o
   9   5   1       47.90       50.59      3.72 o
  10   5   1        1.43       -2.55      2.55 o
  11   5   1       22.63       20.01      3.75 o
  12   5   1        1.46       -0.03      3.79 o
  13   5   1        2.03       -4.90      4.95 o
  14   5   1        4.21        6.09      6.49 o
   1   6   1       61.71       59.35      1.81 o
   2   6   1     2049.86     2116.19     12.22 o
   3   6   1      116.18      103.62      2.69 o
   4   6   1      561.04      575.54      5.77 o
   5   6   1       53.50       50.94      2.56 o
   6   6   1       15.88       13.67      1.99 o
   7   6   1       12.36        9.27      2.11 o
   8   6   1        5.27        3.04      2.18 o
   9   6   1       31.69       27.77      3.45 o
  10   6   1       40.67       47.08      4.49 o
  11   6   1       17.81       17.54      3.94 o
  12   6   1        3.40        5.27      4.42 o
  13   6   1        1.36       -4.33      4.95 o
  14   6   1        8.81        5.10      6.55 o
   0   7   1     2762.62     2914.12     46.15 o
   1   7   1      308.70      316.02      3.42 o
   2   7   1      102.64      101.70      2.85 o
   3   7   1      940.76      974.90      8.28 o
   4   7   1       97.01       94.28      2.90 o
   5   7   1       30.00       28.60      2.42 o
   6   7   1      110.62      111.48      3.41 o
   7   7   1      162.11      166.71      4.15 o
   8   7   1       75.35       79.41      4.74 o
   9   7   1       67.57       70.51      4.60 o
  10   7   1        4.31        2.40      3.16 o
  11   7   1       23.31       22.38      4.56 o
  12   7   1        2.19       -2.85      4.16 o
  13   7   1       15.14       14.80      6.88 o
  14   7   1        1.21        7.44      8.80 o
   1   8   1      465.42      485.21      4.56 o
   2   8   1      399.88      387.74      5.06 o
   3   8   1       45.53       51.12      2.70 o
   4   8   1      172.58      175.71      4.25 o
   5   8   1       27.92       26.90      2.56 o
   6   8   1      149.99      142.75      4.11 o
   7   8   1       85.90       84.05      4.66 o
   8   8   1       45.13       44.97      4.44 o
   9   8   1       15.03       12.20      3.36 o
  10   8   1       54.95       54.70      5.05 o
  11   8   1        7.02        0.81      3.91 o
  12   8   1        1.52       -2.38      4.65 o
  13   8   1        3.09        0.63      6.31 o
   0   9   1      893.21      974.36      9.90 o
   1   9   1      265.23      279.85      3.68 o
   2   9   1      311.22      332.00      4.41 o
   3   9   1        5.82        7.40      1.78 o
   4   9   1      300.87      308.80      5.24 o
   5   9   1       38.07       34.65      2.93 o
   6   9   1        0.06       -0.02      2.11 o
   7   9   1       56.61       59.77      3.96 o
   8   9   1       23.97       18.50      3.56 o
   9   9   1       14.83        9.11      3.67 o
  10   9   1        6.49        1.43      3.59 o
  11   9   1        8.60        4.45      4.44 o
  12   9   1       15.56        7.34      5.20 o
  13   9   1        3.19        0.21      6.45 o
   1  10   1      437.99      471.32      5.01 o
   2  10   1      218.86      218.12      3.59 o
   3  10   1      407.21      419.32      6.05 o
   4  10   1      229.61      217.34      4.70 o
   5  10   1       79.60       89.52      4.27 o
   6  10   1      190.50      194.07      4.99 o
   7  10   1      135.83      147.43      5.49 o
   8  10   1      185.76      182.59      6.11 o
   9  10   1        4.40       -0.53      3.40 o
  10  10   1        4.58       -0.66      3.59 o
  11  10   1        3.91        4.81      4.80 o
  12  10   1        6.96        1.14      5.16 o
  13  10   1        2.36        0.64      5.65 o
   0  11   1       92.03       94.90      3.86 o
   1  11   1      531.37      557.23      6.55 o
   2  11   1       36.89       39.98      2.45 o
   3  11   1       50.18       47.92      3.13 o
   4  11   1       81.41       84.73      3.99 o
   5  11   1       72.94       87.60      5.55 o
   6  11   1        0.21        1.32      2.55 o
   7  11   1      171.27      170.60      5.82 o
   8  11   1       17.43       15.91      3.85 o
   9  11   1       48.93       64.11      5.40 o
  10  11   1       14.83        8.20      4.24 o
  11  11   1        1.72       -1.61      4.58 o
  12  11   1       18.58       10.52      5.74 o
  13  11   1        5.39        3.28      7.09 o
   1  12   1      158.26      162.74      3.82 o
   2  12   1      187.07      166.66      4.49 o
   3  12   1      170.50      159.95      4.37 o
   4  12   1        7.26        7.05      2.54 o
   5  12   1      137.09      131.38      4.46 o
   6  12   1      121.29      124.27      5.60 o
   7  12   1      284.91      297.20      7.47 o
   8  12   1       11.38        9.46      3.76 o
   9  12   1       50.46       47.92      5.13 o
  10  12   1        2.70        2.28      6.81 o
  11  12   1        5.16        4.17      5.25 o
  12  12   1        5.35        1.61      5.88 o
   0  13   1      338.18      306.37      9.34 o
   1  13   1       56.40       57.64      3.66 o
   2  13   1       76.34       87.90      3.93 o
   3  13   1      226.97      220.29      4.88 o
   4  13   1       25.72       32.94      3.35 o
   5  13   1      103.25      116.05      5.32 o
   6  13   1       19.76       10.92      3.60 o
   7  13   1      218.46      217.31      6.80 o
   8  13   1       11.37       10.35      3.86 o
   9  13   1       48.34       59.62      5.57 o
  10  13   1        6.03        5.71      4.88 o
  11  13   1       19.28       21.95      6.01 o
  12  13   1        0.72       -5.73      5.73 o
   1  14   1        9.24        7.67      2.65 o
   2  14   1      262.99      261.21      5.91 o
   3  14   1      345.91      338.94      6.80 o
   4  14   1      191.20      186.08      4.98 o
   5  14   1      421.12      424.58      8.55 o
   6  14   1        6.00       -1.29      3.35 o
   7  14   1       98.98      106.85      6.28 o
   8  14   1       18.28       18.74      4.36 o
   9  14   1        9.47        8.70      4.61 o
  10  14   1       26.17       23.82      5.69 o
  11  14   1        2.73        1.44      5.24 o
   0  15   1      124.14      126.19      7.52 o
   1  15   1       70.91       78.94      6.31 o
   2  15   1       73.62       74.47      5.32 o
   3  15   1       32.58       37.18      4.30 o
   4  15   1       12.12       12.32      3.83 o
   5  15   1       80.70       88.49      7.90 o
   6  15   1       60.06       66.14      6.25 o
   7  15   1        7.04        7.02      4.00 o
   8  15   1       41.55       38.20      5.20 o
   9  15   1        3.65       -0.28      4.60 o
  10  15   1        7.79        5.59      5.19 o
  11  15   1        2.31       -0.71      5.85 o
   1  16   1       58.47       57.81      7.83 o
   2  16   1      104.63      124.24      6.35 o
   3  16   1      100.68      113.84      8.05 o
   4  16   1       52.15       62.22      5.25 o
   5  16   1       23.63       26.27      4.89 o
   6  16   1        5.51       -0.51      5.24 o
   7  16   1       53.68       56.53      6.51 o
   8  16   1        4.53        1.74      4.72 o
   9  16   1        9.45       16.57      9.25 o
  10  16   1        0.09       -0.86      5.92 o
   0  17   1      347.53      327.76     12.89 o
   1  17   1       56.72       71.05     12.19 o
   2  17   1       33.81       36.55      5.07 o
   3  17   1        8.28        4.48      3.72 o
   4  17   1        4.43        4.70      3.85 o
   5  17   1       40.87       41.02      7.88 o
   6  17   1        9.49        3.15      4.65 o
   7  17   1       12.95       15.01      5.08 o
   8  17   1        5.99       -1.19      5.81 o
   9  17   1        9.54       12.20      6.79 o
  10  17   1        2.82       -4.38     10.53 o
   1  18   1        5.98        2.51      4.40 o
   2  18   1       12.73       12.49      4.84 o
   3  18   1        7.90        1.64      4.46 o
   4  18   1        1.29       -2.54      5.23 o
   5  18   1        7.12        9.51      5.81 o
   6  18   1        1.36       -4.68      5.69 o
   7  18   1       18.31       17.90      6.09 o
   8  18   1        0.84        5.14      6.02 o
   9  18   1       12.37        5.89      6.90 o
   0  19   1       20.39       15.96      7.27 o
   1  19   1       17.74       27.17      5.69 o
   2  19   1       14.48        5.86      5.09 o
   3  19   1        3.06        4.20      5.17 o
   4  19   1       16.32       16.46      6.52 o
   5  19   1        0.78        0.84      9.15 o
   6  19   1        1.41       -4.63      6.33 o
   7  19   1        0.21       -5.66      7.87 o
   8  19   1        5.16        7.93     13.16 o
   1  20   1        8.56        3.90      5.01 o
   2  20   1       22.69       21.17      5.75 o
   3  20   1        9.39        7.09      6.37 o
   4  20   1        4.71       10.69      6.54 o
   5  20   1        2.63        5.59      6.60 o
   6  20   1        2.21        3.88      6.96 o
   7  20   1        3.65       -1.72      8.34 o
   0  21   1       42.05       52.95     10.18 o
   1  21   1       24.13       27.04      6.37 o
   2  21   1        6.34        4.66      5.93 o
   3  21   1       16.83       16.63      6.84 o
   4  21   1        1.08       -1.97      6.36 o
   5  21   1       15.36        3.02      7.28 o
   6  21   1        4.69       -2.14      8.60 o
   1  22   1       13.18       17.24      6.52 o
   2  22   1        9.73       21.09      7.75 o
   3  22   1       17.26       24.04     10.90 o
   4  22   1        4.23       15.25      7.80 o
   5  22   1        5.19       -4.95      8.65 o
   0  23   1       37.54       36.62     11.40 o
   1  23   1        8.75        5.51      6.87 o
   2  23   1        4.23        2.44      7.96 o
   3  23   1        3.41        8.23      9.51 o
   0   0   2     9386.89     9036.95     84.55 o
   2   0   2    10727.64    10444.59     72.33 o
   4   0   2      958.42      954.07     12.88 o
   6   0   2      136.59      136.39      3.78 o
   8   0   2      120.04      118.81      4.33 o
  10   0   2      167.45      169.23      8.04 o
  12   0   2        7.28       11.10      5.65 o
  14   0   2        3.63        2.85      7.65 o
   1   1   2      806.62      803.10      6.95 o
   2   1   2     2846.18     2748.31     21.33 o
   3   1   2      958.94      941.89      9.75 o
   4   1   2      853.66      867.65      6.03 o
   5   1   2     1309.57     1334.20     11.44 o
   6   1   2      139.41      134.12      2.67 o
   7   1   2      147.68      150.17      3.01 o
   8   1   2       36.04       34.80      2.36 o
   9   1   2       10.10        7.44      2.52 o
  10   1   2       21.79       19.14      3.68 o
  11   1   2       55.91       72.03      5.48 o
  12   1   2        4.41        3.87      3.93 o
  13   1   2       22.54       26.30      5.14 o
  14   1   2        0.15       -1.92      5.00 o
   0   2   2     7627.18     7421.82    120.39 o
   1   2   2     1511.43     1449.62      9.64 o
   2   2   2     2683.91     2655.16     17.75 o
   3   2   2      485.32      491.71      4.74 o
   4   2   2     1147.92     1185.06      8.72 o
   5   2   2      502.14      522.02      5.05 o
   6   2   2      358.85      360.96      4.18 o
   7   2   2       83.40       80.81      2.93 o
   8   2   2       71.31       73.42      3.20 o
   9   2   2       10.10        5.68      2.21 o
  10   2   2      207.48      217.65      6.39 o
  11   2   2       17.72       18.86      4.02 o
  12   2   2       33.69       39.51      5.39 o
  13   2   2        1.23        0.73      4.44 o
  14   2   2        2.44       -1.91      5.62 o
   1   3   2     1436.29     1400.76      9.05 o
   2   3   2      563.58      553.63      4.35 o
   3   3   2      658.01      697.41      5.25 o
   4   3   2     1203.54     1293.33     14.74 o
   5   3   2       51.55       64.90      4.25 o
   6   3   2       65.77       65.54      2.57 o
   7   3   2       35.04       32.32      2.20 o
   8   3   2       69.39       74.91      3.47 o
   9   3   2       17.04       15.63      2.65 o
  10   3   2      110.22      133.94      6.15 o
  11   3   2       53.54       55.52      5.07 o
  12   3   2        4.09        4.88      4.32 o
  13   3   2        7.95        6.02      4.74 o
  14   3   2        7.25        5.11      5.98 o
   0   4   2      631.92      621.52     13.55 o
   1   4   2      103.19       96.85      1.80 o
   2   4   2      848.56      846.79      6.31 o
   3   4   2      556.17      562.57      4.70 o
   4   4   2      664.53      697.97      5.77 o
   5   4   2        8.08        9.01      1.69 o
   6   4   2       60.68       64.24      2.89 o
   7   4   2       52.72       54.97      3.37 o
   8   4   2       56.16       64.31      3.59 o
   9   4   2       39.35       40.72      3.45 o
  10   4   2        3.00        1.01      2.85 o
  11   4   2       34.09       41.41      5.07 o
  12   4   2        7.10        3.76      4.51 o
  13   4   2       13.97       15.10      5.42 o
  14   4   2        8.31        5.24      5.84 o
   1   5   2     1563.49     1533.28      9.26 o
   2   5   2      667.45      710.02      5.28 o
   3   5   2      377.03      394.90      3.61 o
   4   5   2      174.14      173.95      3.22 o
   5   5   2      249.27      229.54      3.60 o
   6   5   2       23.74       25.81      2.36 o
   7   5   2       75.23       79.71      3.52 o
   8   5   2       43.90       53.84      4.62 o
   9   5   2       54.04       54.59      3.74 o
  10   5   2        8.71        5.61      3.48 o
  11   5   2        6.45        3.31      3.82 o
  12   5   2       24.70       24.58      5.29 o
  13   5   2        2.28       -3.07      5.41 o
  14   5   2        6.05       -4.83      7.27 o
   0   6   2      939.91      974.45     11.28 o
   1   6   2       44.38       43.98      1.61 o
   2   6   2       68.96       69.63      1.89 o
   3   6   2      335.47      361.68      3.95 o
   4   6   2      110.71      117.66      3.27 o
   5   6   2      201.88      204.86      5.41 o
   6   6   2       34.88       40.00      2.90 o
   7   6   2       19.55       12.81      2.28 o
   8   6   2        3.21        0.61      2.19 o
   9   6   2       56.88       59.69      3.94 o
  10   6   2       13.96        7.18      3.33 o
  11   6   2        4.14        1.25      3.93 o
  12   6   2       38.66       39.11      9.34 o
  13   6   2        3.12       -5.17      5.17 o
  14   6   2        1.46       -9.10      9.15 o
   1   7   2      799.10      838.20      5.92 o
   2   7   2      743.03      771.60      6.57 o
   3   7   2      311.26      321.69      4.40 o
   4   7   2       74.29       73.17      2.99 o
   5   7   2      234.79      244.88      3.99 o
   6   7   2       53.47       56.54      3.22 o
   7   7   2       35.13       36.19      4.06 o
   8   7   2        3.48       -2.16      2.16 o
   9   7   2       81.95       95.55      6.52 o
  10   7   2       11.16        4.47      3.70 o
  11   7   2       16.68       18.42      5.29 o
  12   7   2        7.27       -2.21      4.99 o
  13   7   2        3.16       -4.51      5.55 o
   0   8   2        4.01        5.61      2.34 o
   1   8   2      736.49      793.90      7.88 o
   2   8   2      565.73      569.97      5.84 o
   3   8   2       11.86        8.87      1.62 o
   4   8   2      216.61      216.95      4.03 o
   5   8   2      130.97      138.60      3.59 o
   6   8   2       55.32       58.27      3.36 o
   7   8   2       35.39       24.41      3.93 o
   8   8   2        2.08        0.87      2.95 o
   9   8   2        0.20       -3.10      3.10 o
  10   8   2       41.07       36.43      4.73 o
  11   8   2       11.91        6.94      4.19 o
  12   8   2        5.49        0.87      5.93 o
  13   8   2        1.19       -4.42      6.37 o
   1   9   2      506.01      533.75      6.10 o
   2   9   2       11.86       11.13      1.83 o
   3   9   2       33.29       32.50      2.90 o
   4   9   2       30.09       25.24      2.51 o
   5   9   2      469.93      467.21      7.70 o
   6   9   2       13.91       13.24      2.89 o
   7   9   2        3.70        0.06      2.71 o
   8   9   2       80.66       74.38      6.56 o
   9   9   2        5.61        1.21      3.28 o
  10   9   2        5.93       -0.29      3.83 o
  11   9   2        1.87       -1.92      4.07 o
  12   9   2        1.60       -0.26      5.35 o
  13   9   2        1.80       -2.86      6.78 o
   0  10   2      595.58      618.76     10.94 o
   1  10   2      112.33      101.69      2.83 o
   2  10   2      239.34      229.93      4.16 o
   3  10   2      112.77      108.91      3.49 o
   4  10   2       30.12       30.34      2.84 o
   5  10   2      137.63      136.77      4.80 o
   6  10   2      363.23      341.14      7.20 o
   7  10   2      110.03      105.92      9.76 o
   8  10   2       10.16        5.06      3.31 o
   9  10   2       21.63       14.47      3.96 o
  10  10   2        6.39       -1.65      3.72 o
  11  10   2        5.60        1.16      4.18 o
  12  10   2        3.30       -0.02      6.62 o
  13  10   2        1.43       -1.36      8.77 o
   1  11   2      104.82       99.80      5.07 o
   2  11   2        5.96        3.98      1.80 o
   3  11   2       98.35       98.41      3.75 o
   4  11   2       52.84       68.36      3.79 o
   5  11   2      108.18      108.37      5.01 o
   6  11   2      135.48      137.79      6.56 o
   7  11   2        2.42       -2.79      3.03 o
   8  11   2       89.35       86.42      5.84 o
   9  11   2        9.21        4.23      3.66 o
  10  11   2       16.00       12.22      4.51 o
  11  11   2       10.84        5.17      4.71 o
  12  11   2        0.71        2.12      6.63 o
   0  12   2       70.28       72.36      5.57 o
   1  12   2      124.24      118.54      4.03 o
   2  12   2        0.25       -2.03      2.03 o
   3  12   2      233.99      221.57      5.82 o
   4  12   2       50.92       56.84      4.19 o
   5  12   2      528.59      510.61      8.86 o
   6  12   2      106.20      124.15      6.18 o
   7  12   2       49.66       53.63      4.85 o
   8  12   2       45.08       40.10      4.96 o
   9  12   2        9.50        4.37      3.97 o
  10  12   2        8.99        4.40      4.27 o
  11  12   2        4.42       -4.60      4.60 o
  12  12   2        2.32       -1.92      6.74 o
   1  13   2       36.94       34.01      3.34 o
   2  13   2       45.04       51.00      3.83 o
   3  13   2       10.42        9.02      2.92 o
   4  13   2        4.40        2.48      3.27 o
   5  13   2      191.95      189.13      6.84 o
   6  13   2       84.19       92.08      8.44 o
   7  13   2       54.61       57.84      5.68 o
   8  13   2       15.44       13.60      4.03 o
   9  13   2       11.39        6.35      4.27 o
  10  13   2        0.35       -0.93      4.30 o
  11  13   2        3.31        1.47      5.43 o
  12  13   2        5.02        0.45      8.86 o
   0  14   2      114.03      127.53      7.62 o
   1  14   2        8.23        5.09      3.22 o
   2  14   2      125.86      132.68      5.30 o
   3  14   2      326.30      334.53      7.14 o
   4  14   2      144.43      146.32      6.19 o
   5  14   2      127.08      138.53      7.47 o
   6  14   2        9.92        6.92      4.29 o
   7  14   2        6.61        0.77      4.33 o
   8  14   2       45.88       46.46      5.96 o
   9  14   2       38.29       37.63      6.05 o
  10  14   2        8.72        8.95      5.47 o
  11  14   2        8.70        4.90      6.62 o
   1  15   2      365.69      354.37      7.24 o
   2  15   2       84.02       99.86      5.30 o
   3  15   2       78.90       85.48      5.95 o
   4  15   2        3.34       -0.80      3.37 o
   5  15   2       26.17       25.49      4.71 o
   6  15   2       27.02       13.41      4.69 o
   7  15   2       24.51       23.64      5.45 o
   8  15   2       35.35       32.46      5.79 o
   9  15   2        2.07        4.24      5.06 o
  10  15   2        0.27        6.13      5.79 o
  11  15   2        1.27        0.46      9.93 o
   0  16   2       53.91       48.91      7.26 o
   1  16   2       86.47       92.94      7.90 o
   2  16   2        7.86        1.29      3.21 o
   3  16   2        0.18       -3.14      3.14 o
   4  16   2       11.65        5.95      3.71 o
   5  16   2        4.98       -2.86      3.93 o
   6  16   2       31.75       25.12      5.34 o
   7  16   2        6.93        7.68      5.13 o
   8  16   2        8.91        6.34      5.35 o
   9  16   2        4.67        1.13      5.31 o
  10  16   2       16.72        6.96      6.53 o
   1  17   2       51.03       51.43      4.58 o
   2  17   2       80.91       78.95      5.58 o
   3  17   2        0.43       -3.98      3.98 o
   4  17   2       17.91       15.78      4.64 o
   5  17   2       11.15       12.97      4.88 o
   6  17   2       12.12       10.63      5.16 o
   7  17   2       24.75       22.07      5.86 o
   8  17   2       22.33       14.25      5.93 o
   9  17   2        1.35       -5.89      5.89 o
   0  18   2        6.59        7.10      6.81 o
   1  18   2        8.14        5.19      3.94 o
   2  18   2       47.00       51.46      6.07 o
   3  18   2       11.23        5.99      4.50 o
   4  18   2       14.90        7.95      4.77 o
   5  18   2        4.72        1.36      4.76 o
   6  18   2        1.91       -4.75      4.94 o
   7  18   2        4.12        7.49      5.75 o
   8  18   2        0.78       -5.57      5.57 o
   9  18   2        0.96       -3.79      7.91 o
   1  19   2        6.74        5.26      4.87 o
   2  19   2       19.48       21.22      6.17 o
   3  19   2        2.39        3.05      5.82 o
   4  19   2        5.34        0.34      5.73 o
   5  19   2        2.66       -2.99      4.88 o
   6  19   2        0.79       -4.81      4.81 o
   7  19   2       15.19        1.21      5.68 o
   8  19   2        0.04       -5.58      5.58 o
   0  20   2        6.13        1.10      9.26 o
   1  20   2       15.13       18.84      6.49 o
   2  20   2       19.23       23.50      7.08 o
   3  20   2        1.45        2.36      5.98 o
   4  20   2       10.30        4.65      6.72 o
   5  20   2       13.75       15.73      7.32 o
   6  20   2        8.04       12.11     11.65 o
   7  20   2        8.99        6.94      8.06 o
   1  21   2       18.15       28.63      7.81 o
   2  21   2        8.61       11.33      7.52 o
   3  21   2       12.03        7.38      6.94 o
   4  21   2       11.51        2.52      7.26 o
   5  21   2       28.50       44.05      8.97 o
   6  21   2        1.34       -0.70      9.48 o
   0  22   2        5.22       12.08     13.37 o
   1  22   2       22.47       25.68      8.38 o
   2  22   2        3.53       -0.11      7.12 o
   3  22   2       16.91       29.23     16.35 o
   4  22   2        3.40       -4.17      7.22 o
   1  23   2        1.08       -7.67      7.67 o
   2  23   2        7.77        2.93     10.59 o
   2   0   3     2231.19     2172.37     20.23 o
   4   0   3     2276.28     2357.06     17.00 o
   6   0   3     1572.76     1569.83     29.83 o
   8   0   3      577.38      594.33     10.96 o
  10   0   3       92.86      109.28      8.30 o
  12   0   3        4.78        3.36      5.35 o
  14   0   3        2.87       -2.47      8.71 o
   0   1   3      313.77      321.59      5.50 o
   1   1   3      502.88      505.35      5.80 o
   2   1   3      206.04      186.47      3.30 o
   3   1   3     1394.94     1396.35     10.75 o
   4   1   3     1672.01     1657.20     14.22 o
   5   1   3      662.68      654.46      6.15 o
   6   1   3      192.52      189.30      4.35 o
   7   1   3       20.68       13.38      2.37 o
   8   1   3      146.22      140.90      4.32 o
   9   1   3       11.20        9.26      2.75 o
  10   1   3       20.28       19.33      4.01 o
  11   1   3        6.23        8.38      3.98 o
  12   1   3        4.30       -0.05      4.45 o
  13   1   3        1.58        1.27      4.98 o
  14   1   3        3.17        8.08      6.28 o
   1   2   3      363.48      370.08      3.82 o
   2   2   3     1516.75     1570.25     11.09 o
   3   2   3        2.90        1.01      1.31 o
   4   2   3      292.53      285.16      4.52 o
   5   2   3      186.98      175.38      3.73 o
   6   2   3       25.36       24.88      2.95 o
   7   2   3      120.76      119.79      3.60 o
   8   2   3      134.08      125.25      4.70 o
   9   2   3       45.16       43.60      3.68 o
  10   2   3        4.25       -2.81      2.81 o
  11   2   3       16.78       21.49      4.49 o
  12   2   3       12.51        4.10      4.52 o
  13   2   3        9.28        4.90      4.98 o
  14   2   3        0.77       -5.51      5.57 o
   0   3   3      574.89      565.47      6.92 o
   1   3   3      258.43      263.21      3.07 o
   2   3   3      344.98      354.70      4.24 o
   3   3   3     1367.54     1352.21     12.84 o
   4   3   3       19.13       22.67      2.23 o
   5   3   3      265.56      276.24      4.55 o
   6   3   3      338.47      334.72      5.47 o
   7   3   3      113.18      114.17      3.56 o
   8   3   3        7.10        2.32      2.40 o
   9   3   3        2.78        0.44      2.91 o
  10   3   3       14.73        7.99      3.35 o
  11   3   3        2.00        1.41      3.84 o
  12   3   3       23.61       23.33      5.06 o
  13   3   3        1.90       -1.32      4.94 o
  14   3   3        1.12       -5.72      8.02 o
   1   4   3       82.93       81.31      1.83 o
   2   4   3      461.66      459.82      4.81 o
   3   4   3      177.20      165.75      3.09 o
   4   4   3      127.55      131.89      3.15 o
   5   4   3       45.33       57.35      3.01 o
   6   4   3        4.31        2.19      1.81 o
   7   4   3       63.63       69.27      3.64 o
   8   4   3       83.50       82.58      3.88 o
   9   4   3       38.40       40.02      4.08 o
  10   4   3       30.76       33.69      4.17 o
  11   4   3       23.76       20.84      4.59 o
  12   4   3        3.55       -0.82      4.86 o
  13   4   3        2.95       -2.59      5.39 o
   0   5   3     1290.47     1378.87     12.34 o
   1   5   3       21.44       22.76      2.46 o
   2   5   3      756.55      780.42      5.58 o
   3   5   3      165.49      181.97      6.72 o
   4   5   3      279.21      279.58      4.59 o
   5   5   3      103.03      109.22      3.19 o
   6   5   3        2.00       -0.66      1.74 o
   7   5   3       42.15       47.82      3.23 o
   8   5   3       21.35       13.26      2.53 o
   9   5   3       10.14        8.37      3.13 o
  10   5   3       72.62       87.12      6.16 o
  11   5   3       11.44        3.12      4.31 o
  12   5   3       13.73        8.23      5.06 o
  13   5   3        6.05        2.63      5.79 o
   1   6   3      115.50      123.77      2.77 o
   2   6   3      185.23      192.80      3.47 o
   3   6   3      186.39      192.46      2.73 o
   4   6   3      150.76      151.90      2.94 o
   5   6   3       90.09       96.83      3.20 o
   6   6   3        9.00        6.32      2.05 o
   7   6   3        0.83       -2.10      2.10 o
   8   6   3       82.39       87.57      4.89 o
   9   6   3       41.27       45.95      4.74 o
  10   6   3       27.79       24.38      4.49 o
  11   6   3        0.30        0.93      4.10 o
  12   6   3       10.54       15.66      5.57 o
  13   6   3        4.29        4.20      5.97 o
   0   7   3      410.48      401.33      6.73 o
   1   7   3       57.83       59.96      2.34 o
   2   7   3      104.17      104.39      2.50 o
   3   7   3      472.02      486.12      5.09 o
   4   7   3       29.08       23.27      2.97 o
   5   7   3       15.16       11.70      2.29 o
   6   7   3       26.92       24.15      3.74 o
   7   7   3       38.20       36.49      3.61 o
   8   7   3       21.46       14.42      3.06 o
   9   7   3      173.01      169.28      6.14 o
  10   7   3        5.35        2.40      3.71 o
  11   7   3        4.34       -2.36      4.72 o
  12   7   3        1.45       -4.70      4.70 o
  13   7   3        1.87        0.25      6.00 o
   1   8   3       43.04       44.03      2.33 o
   2   8   3       80.12       75.44      2.47 o
   3   8   3       89.44       83.24      4.50 o
   4   8   3      289.17      287.44      7.40 o
   5   8   3       23.91       19.29      2.69 o
   6   8   3       42.72       48.70      4.02 o
   7   8   3       32.21       29.87      3.35 o
   8   8   3       54.62       56.17      4.36 o
   9   8   3       24.54       13.52      3.48 o
  10   8   3       18.11        7.96      4.64 o
  11   8   3       17.53       10.62      5.15 o
  12   8   3        0.57       -5.89      6.12 o
  13   8   3        1.70       -5.53      5.53 o
   0   9   3      161.07      156.00      4.81 o
   1   9   3      256.09      245.11      4.17 o
   2   9   3      519.03      532.42      6.12 o
   3   9   3      128.68      134.19      3.90 o
   4   9   3       31.07       27.66      2.82 o
   5   9   3       90.45       93.89      5.25 o
   6   9   3       26.02       25.75      3.15 o
   7   9   3      139.50      134.04      4.92 o
   8   9   3        8.61        1.67      2.87 o
   9   9   3        7.55        1.15      3.59 o
  10   9   3       22.19       18.19      5.18 o
  11   9   3        4.14        1.39      5.20 o
  12   9   3        8.15        3.01      5.78 o
  13   9   3        0.20      -10.40     10.40 o
   1  10   3       93.90       95.46      5.70 o
   2  10   3       18.90       16.33      2.26 o
   3  10   3      462.79      454.95      7.90 o
   4  10   3       80.61       89.41      4.28 o
   5  10   3       15.85       10.73      2.65 o
   6  10   3       79.94       81.01      5.64 o
   7  10   3        5.59        7.13      2.96 o
   8  10   3       55.25       47.97      4.74 o
   9  10   3       16.55       11.78      3.82 o
  10  10   3       11.11        5.63      4.84 o
  11  10   3        2.54        0.88      5.01 o
  12  10   3        0.46       -5.63      5.63 o
   0  11   3      105.77      107.64      6.03 o
   1  11   3        7.78        6.10      2.39 o
   2  11   3        9.17        1.27      2.28 o
   3  11   3        5.78        0.68      2.74 o
   4  11   3       10.14        2.69      3.15 o
   5  11   3       38.08       36.11      4.47 o
   6  11   3      234.93      225.77      8.32 o
   7  11   3       50.02       48.96      4.78 o
   8  11   3       15.17       14.99      4.09 o
   9  11   3       28.74       24.13      4.64 o
  10  11   3        7.86        4.59      4.53 o
  11  11   3        7.76        2.19      5.48 o
  12  11   3        1.03       -5.83      5.83 o
   1  12   3      103.48      106.43      4.63 o
   2  12   3       17.24       14.96      3.27 o
   3  12   3      207.30      184.18      5.87 o
   4  12   3      302.30      282.38     10.44 o
   5  12   3       36.16       29.13      4.66 o
   6  12   3       15.05       16.54      4.80 o
   7  12   3        2.59       -3.91      3.91 o
   8  12   3       11.54        0.34      4.25 o
   9  12   3       18.03       12.86      4.28 o
  10  12   3        1.41       -1.26      4.24 o
  11  12   3       20.47       19.70      6.32 o
  12  12   3        4.42        3.16     12.62 o
   0  13   3       58.31       65.85      6.09 o
   1  13   3      177.79      173.16      5.10 o
   2  13   3       17.98       13.22      3.50 o
   3  13   3      151.16      143.49      6.18 o
   4  13   3       24.31       31.25      4.79 o
   5  13   3      136.33      133.50      9.31 o
   6  13   3        2.11       -3.59      3.59 o
   7  13   3        4.40        0.44      4.33 o
   8  13   3        4.16        8.56      4.81 o
   9  13   3        6.00        0.69      4.89 o
  10  13   3        0.26       -4.95      4.95 o
  11  13   3       10.09       11.39      7.41 o
   1  14   3      267.06      255.95      6.26 o
   2  14   3      165.66      157.36      6.16 o
   3  14   3      110.79      109.15      6.27 o
   4  14   3      153.49      163.40      7.08 o
   5  14   3       17.78       16.85      4.42 o
   6  14   3        1.16       -2.29      4.11 o
   7  14   3       12.73       14.86      4.77 o
   8  14   3       18.20       20.43      5.48 o
   9  14   3       19.46       24.44      5.95 o
  10  14   3        4.80       -5.12      5.24 o
  11  14   3        6.17       11.15      8.39 o
   0  15   3       69.04       74.17      7.06 o
   1  15   3       90.01       97.51      5.32 o
   2  15   3       23.02       20.33      4.12 o
   3  15   3      100.67      116.28      6.59 o
   4  15   3        7.68        4.68      3.73 o
   5  15   3       24.04       18.27      4.77 o
   6  15   3       25.53       17.90      5.47 o
   7  15   3       12.24       16.02      5.16 o
   8  15   3       23.90       22.66      5.81 o
   9  15   3        6.02        6.07      5.64 o
  10  15   3       21.96       21.19      6.64 o
   1  16   3       14.01        7.48      3.76 o
   2  16   3       46.90       52.75      5.18 o
   3  16   3      107.04      131.77      7.63 o
   4  16   3        3.68       -0.85      3.71 o
   5  16   3       46.41       44.08      5.42 o
   6  16   3        3.97        4.40      4.87 o
   7  16   3        9.53        3.49      5.25 o
   8  16   3        4.61        9.55      5.53 o
   9  16   3       12.77        5.62      5.81 o
  10  16   3        7.46        1.83      7.10 o
   0  17   3       45.74       47.24      6.95 o
   1  17   3       51.45       58.54      5.78 o
   2  17   3       57.22       58.82      5.61 o
   3  17   3        1.73       -1.10      3.91 o
   4  17   3       20.22       20.43      4.97 o
   5  17   3        6.14        1.30      4.15 o
   6  17   3        3.87       -2.75      4.92 o
   7  17   3       17.00       19.95      6.68 o
   8  17   3        3.77        2.11      5.56 o
   9  17   3        6.53        0.00      6.07 o
   1  18   3        0.23       -1.58      3.91 o
   2  18   3        6.52        6.31      4.35 o
   3  18   3        0.28       -2.68      4.21 o
   4  18   3       20.65       17.75      5.48 o
   5  18   3        5.69        3.75      5.03 o
   6  18   3        2.73       -1.67      5.21 o
   7  18   3        1.55        2.18      5.84 o
   8  18   3        2.61        0.02      6.03 o
   0  19   3       27.41       23.02      7.81 o
   1  19   3        2.16       -1.39      5.03 o
   2  19   3       13.92       18.12      5.58 o
   3  19   3        2.09        1.83      5.07 o
   4  19   3       11.49        5.76      5.62 o
   5  19   3       25.08       32.24      6.57 o
   6  19   3        0.38        0.25      5.72 o
   7  19   3        9.78        5.30      6.43 o
   1  20   3        1.57        0.23     10.51 o
   2  20   3        5.97        0.53      6.18 o
   3  20   3        7.50       -0.97      5.52 o
   4  20   3        8.02       14.34      6.23 o
   5  20   3        0.29       -3.05      5.57 o
   6  20   3        5.70       12.28      6.33 o
   0  21   3        5.52       11.43     13.87 o
   1  21   3        1.32        2.33      9.65 o
   2  21   3        6.41       16.85      7.89 o
   3  21   3        7.50       -3.03      6.89 o
   4  21   3        7.38        9.88      7.68 o
   5  21   3        5.90        1.75     12.89 o
   1  22   3        6.77       -4.35      9.60 o
   2  22   3        1.64       -9.86     10.51 o
   3  22   3        0.73       -4.78      9.59 o
   0   0   4     1744.92     1907.03     21.43 o
   2   0   4     1122.60     1216.78     12.57 o
   4   0   4       75.02       77.40      5.22 o
   6   0   4     1124.57     1087.47     38.75 o
   8   0   4      109.78      105.46      7.36 o
  10   0   4       19.80        9.81      5.04 o
  12   0   4        1.33       -3.46      6.52 o
   1   1   4      228.48      225.26      4.82 o
   2   1   4       25.12       25.86      2.10 o
   3   1   4      134.45      136.81      4.26 o
   4   1   4      153.97      134.08      3.48 o
   5   1   4       36.42       36.52      3.05 o
   6   1   4      135.48      123.30      4.25 o
   7   1   4      183.83      184.72      7.17 o
   8   1   4       78.34       92.95      5.31 o
   9   1   4        0.85       -2.20      2.64 o
  10   1   4        0.81       -3.25      3.25 o
  11   1   4        6.19        0.30      4.53 o
  12   1   4        5.16        3.36      5.00 o
  13   1   4        4.03        4.47      5.82 o
   0   2   4     1350.93     1366.60     12.26 o
   1   2   4      329.29      363.45      4.63 o
   2   2   4      175.94      163.08      3.24 o
   3   2   4      204.60      192.74      3.98 o
   4   2   4       57.35       53.44      2.98 o
   5   2   4       70.48       69.61      3.19 o
   6   2   4      197.83      182.91      4.97 o
   7   2   4      416.73      420.05      8.05 o
   8   2   4      415.27      409.61      9.95 o
   9   2   4       60.51       61.92      4.57 o
  10   2   4       17.03        9.12      3.81 o
  11   2   4        2.55        1.58      4.47 o
  12   2   4        4.64        1.54      5.90 o
  13   2   4        0.52       -0.65      6.54 o
   1   3   4      171.77      172.49      2.97 o
   2   3   4      191.73      191.47      6.01 o
   3   3   4      452.83      443.46      5.50 o
   4   3   4      417.24      432.13      7.02 o
   5   3   4       62.33       66.82      3.33 o
   6   3   4       80.31       81.28      6.99 o
   7   3   4       80.07       80.84      5.00 o
   8   3   4       31.33       28.02      3.62 o
   9   3   4        4.21        2.57      3.20 o
  10   3   4       17.58       16.65      3.98 o
  11   3   4        1.39       -2.26      5.23 o
  12   3   4       17.46       15.27      6.28 o
  13   3   4        7.77        4.53      6.36 o
   0   4   4      687.90      708.82      8.84 o
   1   4   4      370.07      387.75      4.34 o
   2   4   4       14.08       18.97      2.14 o
   3   4   4      189.53      192.81      3.74 o
   4   4   4      494.92      489.83      6.77 o
   5   4   4       85.00       82.89      3.54 o
   6   4   4      104.08      103.33      4.63 o
   7   4   4        6.86        2.54      2.90 o
   8   4   4       16.15       10.81      3.27 o
   9   4   4       81.84       94.49      5.58 o
  10   4   4       16.00        8.00      4.50 o
  11   4   4        5.74        2.51      3.97 o
  12   4   4        4.60       -0.04      5.04 o
  13   4   4        0.99       -6.42      6.42 o
   1   5   4      132.72      133.95      2.56 o
   2   5   4      241.27      240.29      3.97 o
   3   5   4      158.59      161.92      3.73 o
   4   5   4       25.39       26.60      2.31 o
   5   5   4       75.65       77.98      4.43 o
   6   5   4        4.73        0.40      2.52 o
   7   5   4        2.36       -1.40      2.93 o
   8   5   4       46.82       44.34      4.32 o
   9   5   4       16.09       15.17      4.10 o
  10   5   4        0.95        0.71      3.81 o
  11   5   4        7.54        0.54      3.91 o
  12   5   4       13.58        5.82      5.29 o
  13   5   4        1.99       -5.63      5.63 o
   0   6   4      329.36      314.21      5.04 o
   1   6   4       89.27       96.69      2.78 o
   2   6   4      113.78      112.88      4.29 o
   3   6   4       70.84       69.29      3.35 o
   4   6   4        5.23        2.68      2.25 o
   5   6   4        9.81       12.43      2.79 o
   6   6   4       95.43       98.53      4.74 o
   7   6   4       36.79       30.32      4.54 o
   8   6   4       45.48       44.19      4.76 o
   9   6   4       28.86       21.78      4.26 o
  10   6   4       13.06       10.79      4.21 o
  11   6   4       16.95       15.10      5.16 o
  12   6   4        0.18       -4.92      4.92 o
  13   6   4        0.18       -5.90      5.90 o
   1   7   4      301.57      311.25      4.78 o
   2   7   4      195.47      196.98      4.53 o
   3   7   4       53.42       59.64      3.35 o
   4   7   4      109.53      106.60      4.47 o
   5   7   4      154.23      148.58      5.81 o
   6   7   4        8.05        5.40      2.49 o
   7   7   4      298.29      276.03      6.45 o
   8   7   4        2.92        1.98      3.21 o
   9   7   4       24.78       24.47      5.08 o
  10   7   4       10.19        4.67      3.83 o
  11   7   4       12.29        5.40      4.55 o
  12   7   4       13.35       10.59      5.66 o
   0   8   4      503.28      503.97      8.43 o
   1   8   4      111.93      110.31      3.25 o
   2   8   4        5.18        1.42      1.88 o
   3   8   4       91.24       87.19      3.72 o
   4   8   4       16.14       12.42      2.93 o
   5   8   4       22.64       17.58      2.80 o
   6   8   4       20.13       17.23      3.36 o
   7   8   4       35.71       37.68      3.91 o
   8   8   4       35.83       33.10      4.46 o
   9   8   4       34.41       29.33      4.61 o
  10   8   4        6.72        4.00      4.24 o
  11   8   4        5.06        2.18      4.57 o
  12   8   4        5.18        0.38      6.27 o
   1   9   4       52.63       57.32      3.34 o
   2   9   4       42.74       43.30      3.02 o
   3   9   4       28.96       24.23      2.76 o
   4   9   4       78.92       72.15      4.61 o
   5   9   4       48.03       46.51      4.08 o
   6   9   4      101.62      111.99      5.32 o
   7   9   4       82.95       79.61      4.90 o
   8   9   4        9.03       -0.59      3.26 o
   9   9   4        4.49       -3.34      3.34 o
  10   9   4       17.09       10.35      4.44 o
  11   9   4        5.31        1.20      5.54 o
  12   9   4        8.79        4.39      6.18 o
   0  10   4       51.10       54.55      4.31 o
   1  10   4      124.91      120.43      4.11 o
   2  10   4       40.36       36.51      3.06 o
   3  10   4       25.15       22.25      3.33 o
   4  10   4      170.88      164.87      7.36 o
   5  10   4      135.23      140.91      5.53 o
   6  10   4       17.27       19.54      3.73 o
   7  10   4        6.35        0.53      3.16 o
   8  10   4        6.13        7.30      3.37 o
   9  10   4       12.73       16.09      4.47 o
  10  10   4        2.40       -4.59      4.70 o
  11  10   4        3.32        0.13      5.17 o
  12  10   4        1.65       -6.97      6.97 o
   1  11   4      137.53      138.73      4.39 o
   2  11   4       12.56        7.56      2.74 o
   3  11   4        0.85       -1.04      2.52 o
   4  11   4        1.14       -2.58      2.58 o
   5  11   4       11.84        7.10      3.26 o
   6  11   4       30.30       30.20      4.20 o
   7  11   4       15.91        9.98      3.76 o
   8  11   4       24.24       18.81      4.27 o
   9  11   4       14.16        2.57      4.77 o
  10  11   4        1.06       -5.32      5.32 o
  11  11   4        4.85        4.51      6.99 o
   0  12   4       32.98       36.48      5.23 o
   1  12   4      125.69      121.01      5.12 o
   2  12   4      119.66      108.73      5.01 o
   3  12   4      326.65      328.31      7.27 o
   4  12   4      116.26      118.29      6.24 o
   5  12   4        4.64       -0.92      3.09 o
   6  12   4       23.22       24.08      4.09 o
   7  12   4       49.18       45.84      5.81 o
   8  12   4        3.59        3.43      4.65 o
   9  12   4        1.74       -2.84      5.42 o
  10  12   4        2.83       -0.34      6.15 o
  11  12   4       11.67        3.94      7.23 o
   1  13   4      284.43      283.94      7.54 o
   2  13   4        5.31        0.79      3.48 o
   3  13   4      127.55      135.20      7.33 o
   4  13   4       85.90       97.49      7.45 o
   5  13   4       18.97       18.25      4.76 o
   6  13   4        3.21       -1.89      4.19 o
   7  13   4       51.35       64.02      9.14 o
   8  13   4        4.77        1.52      4.83 o
   9  13   4        8.14       -4.36      6.85 o
  10  13   4        6.54       -1.35      6.91 o
  11  13   4        6.89       -6.03     13.48 o
   0  14   4       46.72       53.86      9.17 o
   1  14   4       15.57       12.22      4.15 o
   2  14   4       82.75       75.00      5.71 o
   3  14   4       37.70       37.98      4.92 o
   4  14   4       64.50       79.33      6.00 o
   5  14   4        5.33        2.11      4.09 o
   6  14   4       28.81       17.12      6.08 o
   7  14   4        0.97       -0.89      4.72 o
   8  14   4        2.79        5.47      5.57 o
   9  14   4        0.48       -6.13      6.13 o
  10  14   4        1.30       -1.99      6.81 o
   1  15   4       16.33        9.69      3.96 o
   2  15   4       83.68       97.81      7.79 o
   3  15   4       49.81       54.07      5.58 o
   4  15   4       42.27       50.37      6.16 o
   5  15   4       29.30       26.59      5.05 o
   6  15   4        1.50       -4.47      4.47 o
   7  15   4        4.71       -1.23      5.02 o
   8  15   4       18.83       23.76      6.36 o
   9  15   4        4.25        4.65      5.84 o
   0  16   4        4.07       -0.30      6.41 o
   1  16   4       36.73       54.67      9.42 o
   2  16   4       56.99       60.55      5.80 o
   3  16   4       48.62       51.12      5.80 o
   4  16   4       68.55       65.93      6.27 o
   5  16   4       28.82       26.33      5.45 o
   6  16   4        0.13       -4.42      4.42 o
   7  16   4        9.01        3.01      5.41 o
   8  16   4        6.49       -1.25      5.76 o
   9  16   4       14.06       14.75      6.85 o
   1  17   4       31.32       27.98      5.91 o
   2  17   4       15.15       17.74      4.89 o
   3  17   4        7.08        1.96      4.34 o
   4  17   4       12.15        9.21      4.96 o
   5  17   4       19.23       21.80      5.26 o
   6  17   4       22.73       19.42      5.49 o
   7  17   4        9.18        5.04      6.18 o
   8  17   4        0.68       -5.60      5.81 o
   0  18   4       30.22       19.35      7.78 o
   1  18   4        7.49        6.76      5.58 o
   2  18   4        3.71        0.21      5.30 o
   3  18   4        8.34        2.21      4.64 o
   4  18   4        3.29       -4.00      4.62 o
   5  18   4       19.20       20.21      5.79 o
   6  18   4       10.64        7.07      5.59 o
   7  18   4        9.58       15.65      6.63 o
   1  19   4        2.88       -3.29      5.46 o
   2  19   4        1.20       -5.30      5.30 o
   3  19   4        6.96        4.30      5.26 o
   4  19   4        3.87        3.70      5.37 o
   5  19   4        0.32       -1.26      5.72 o
   6  19   4        8.42        2.99      6.44 o
   0  20   4       46.61       42.91     10.42 o
   1  20   4        1.57       -3.03      5.69 o
   2  20   4        0.26       -6.36      6.36 o
   3  20   4        2.35       -6.98      6.98 o
   4  20   4        0.68        2.19      6.33 o
   5  20   4        3.15       -6.58      6.58 o
   1  21   4        4.98        4.60     10.28 o
   2  21   4        7.97       -0.65      7.72 o
   3  21   4        6.29        5.41      8.12 o
   2   0   5      601.60      630.71     17.41 o
   4   0   5      176.54      166.47      6.74 o
   6   0   5      358.46      327.14     10.98 o
   8   0   5      120.45      132.07      8.79 o
  10   0   5       25.72       30.60      6.25 o
  12   0   5        5.46        8.26     10.71 o
   0   1   5      108.75      113.20      4.03 o
   1   1   5      103.86      102.64      3.08 o
   2   1   5      142.15      141.86      3.98 o
   3   1   5       65.49       62.00      5.75 o
   4   1   5        7.07        6.72      2.44 o
   5   1   5      131.02      122.73      5.84 o
   6   1   5      189.02      173.00      5.66 o
   7   1   5        7.68        4.35      3.27 o
   8   1   5      112.22      108.95      5.59 o
   9   1   5       79.36       96.00      5.73 o
  10   1   5       10.70        3.78      3.60 o
  11   1   5        1.18        0.20      5.51 o
  12   1   5        7.25        1.09      5.62 o
  13   1   5        0.00      -10.24     10.24 o
   1   2   5      170.86      164.26      3.51 o
   2   2   5        8.83        6.41      2.05 o
   3   2   5      117.58      114.34      5.43 o
   4   2   5      247.34      245.50      6.30 o
   5   2   5       73.09       75.16      4.53 o
   6   2   5       79.88       91.46      9.56 o
   7   2   5      126.26      139.08      5.71 o
   8   2   5      112.44      128.99      6.71 o
   9   2   5       23.26       18.75      4.14 o
  10   2   5        4.70        4.42      4.38 o
  11   2   5        3.73        6.15      5.26 o
  12   2   5        0.32        0.19      5.79 o
   0   3   5      509.10      507.60      7.27 o
   1   3   5       16.11       13.45      1.99 o
   2   3   5      358.28      378.90      5.57 o
   3   3   5       21.58       18.31      2.29 o
   4   3   5      188.26      182.39      4.62 o
   5   3   5      161.03      152.02      5.06 o
   6   3   5      129.71      126.01      6.17 o
   7   3   5        9.71        5.49      3.41 o
   8   3   5        6.42        4.81      3.59 o
   9   3   5       43.40       35.76      5.49 o
  10   3   5       31.61       27.03      5.18 o
  11   3   5        3.24        5.46      5.02 o
  12   3   5        0.14       -5.12      5.66 o
   1   4   5      117.52      113.82      3.22 o
   2   4   5       59.01       63.98      3.71 o
   3   4   5       73.83       74.28      3.85 o
   4   4   5       40.93       44.76      4.42 o
   5   4   5      207.95      197.49      6.70 o
   6   4   5        6.49        3.11      3.40 o
   7   4   5       32.49       29.22      4.58 o
   8   4   5       55.27       42.83      4.93 o
   9   4   5       15.53        3.95      3.72 o
  10   4   5        5.28       -0.84      4.12 o
  11   4   5        0.57       -4.28      4.28 o
  12   4   5        0.17       -3.59      5.81 o
   0   5   5      201.63      209.61      6.19 o
   1   5   5       18.28       17.03      2.34 o
   2   5   5      165.67      176.34      4.59 o
   3   5   5      380.33      367.25      6.94 o
   4   5   5       94.16      103.67      5.68 o
   5   5   5        6.81        1.99      3.29 o
   6   5   5      281.18      276.98      8.24 o
   7   5   5        1.12       -3.34      3.34 o
   8   5   5        7.85        3.57      3.42 o
   9   5   5       17.17       14.04      4.20 o
  10   5   5        5.08        3.76      4.62 o
  11   5   5       14.70       18.40      5.37 o
  12   5   5        1.33        1.00      6.18 o
   1   6   5       28.64       35.48      2.82 o
   2   6   5      169.27      165.19      4.59 o
   3   6   5        0.16       -0.69      2.11 o
   4   6   5      462.93      469.21     11.34 o
   5   6   5        6.81        6.80      3.33 o
   6   6   5       20.62       18.28      4.21 o
   7   6   5       35.21       36.25      5.18 o
   8   6   5       40.36       30.03      4.96 o
   9   6   5        9.44        1.62      4.10 o
  10   6   5        6.67       -1.54      4.52 o
  11   6   5        4.25       -5.39      5.39 o
  12   6   5        4.35       -0.52      6.02 o
   0   7   5      267.37      264.78     10.32 o
   1   7   5        3.95        2.42      1.98 o
   2   7   5      103.55      105.82      4.27 o
   3   7   5      272.10      272.15      6.67 o
   4   7   5       19.36       21.04      3.43 o
   5   7   5       19.15       10.76      3.32 o
   6   7   5       27.65       26.83      5.60 o
   7   7   5       61.42       61.00      5.87 o
   8   7   5       43.36       35.89      5.60 o
   9   7   5       12.34        4.06      4.59 o
  10   7   5        7.04        6.70      5.12 o
  11   7   5        4.17        1.10      4.96 o
  12   7   5        0.27       -3.19      6.54 o
   1   8   5       31.19       35.99      3.04 o
   2   8   5      107.66      104.64      4.19 o
   3   8   5       55.47       58.72      4.37 o
   4   8   5      139.79      132.16      8.58 o
   5   8   5       69.56       61.84      4.91 o
   6   8   5       16.43       13.46      4.09 o
   7   8   5       14.73        9.12      4.21 o
   8   8   5        3.52        3.85      4.19 o
   9   8   5        6.24        1.62      4.60 o
  10   8   5        3.60        1.30      4.85 o
  11   8   5        2.88       -5.46      5.46 o
  12   8   5        5.88        7.29      8.80 o
   0   9   5        9.34        8.37      3.90 o
   1   9   5      562.34      590.31      8.08 o
   2   9   5       62.46       60.83      4.42 o
   3   9   5      109.33      118.48      5.80 o
   4   9   5       13.25       12.81      3.46 o
   5   9   5       43.46       39.08      4.38 o
   6   9   5        7.51        2.59      3.76 o
   7   9   5       15.36       12.17      4.58 o
   8   9   5        1.45       -3.93      3.93 o
   9   9   5       18.36        8.92      4.65 o
  10   9   5        1.06       -4.69      4.69 o
  11   9   5        3.75       -2.31      5.25 o
   1  10   5      185.32      184.90      5.63 o
   2  10   5        4.97        1.10      2.38 o
   3  10   5       50.19       53.66      4.88 o
   4  10   5        2.89        0.42      2.98 o
   5  10   5        3.45       -1.02      3.05 o
   6  10   5       27.84       25.78      4.35 o
   7  10   5        0.49       -2.32      3.77 o
   8  10   5       16.15       14.99      4.98 o
   9  10   5       20.15       21.34      5.86 o
  10  10   5        1.58       -5.07      5.08 o
  11  10   5        0.24       -2.81      5.79 o
   0  11   5      251.77      242.85      9.71 o
   1  11   5       86.65       93.21      5.25 o
   2  11   5       15.32       16.18      3.01 o
   3  11   5       95.22      103.77      5.73 o
   4  11   5       24.41       18.01      5.30 o
   5  11   5        0.43       -3.55      3.55 o
   6  11   5       25.26       14.08      4.07 o
   7  11   5       29.41       27.30      5.22 o
   8  11   5        6.11        2.58      4.70 o
   9  11   5        1.69        1.17      4.98 o
  10  11   5        0.92       -5.48      5.48 o
  11  11   5        1.87        1.10     14.04 o
   1  12   5      260.77      279.89      7.05 o
   2  12   5      146.68      154.27      6.00 o
   3  12   5       65.20       65.10      5.00 o
   4  12   5       31.64       22.96      4.31 o
   5  12   5        3.19       -1.95      3.46 o
   6  12   5       12.83        6.41      4.04 o
   7  12   5        2.06        0.57      4.29 o
   8  12   5        4.58        1.05      4.59 o
   9  12   5        1.54       -4.66      4.66 o
  10  12   5        2.60        2.96      7.02 o
   0  13   5      105.71      112.98     12.99 o
   1  13   5        6.56        5.46      3.79 o
   2  13   5       22.30       10.45      4.09 o
   3  13   5       14.82       17.99      4.55 o
   4  13   5        8.34        0.57      3.57 o
   5  13   5        0.43       -0.68      3.79 o
   6  13   5        6.33        1.37      4.07 o
   7  13   5       12.00       11.70      5.22 o
   8  13   5        2.17       -2.97      5.53 o
   9  13   5        4.15       -5.62      5.62 o
  10  13   5        1.08        5.16      9.95 o
   1  14   5      220.19      218.04      8.82 o
   2  14   5        7.84        2.08      4.64 o
   3  14   5        5.57       -0.20      3.37 o
   4  14   5       15.81       13.66      4.00 o
   5  14   5       27.39       33.16      5.38 o
   6  14   5       14.10       17.22      5.41 o
   7  14   5       17.31        9.64      5.57 o
   8  14   5       16.47       11.29      7.23 o
   9  14   5        0.67        2.07      6.43 o
   0  15   5      109.89      116.08     20.38 o
   1  15   5       24.87       26.89      5.77 o
   2  15   5        3.28       -2.69      4.69 o
   3  15   5        5.69       -1.40      5.03 o
   4  15   5       23.03       27.39      5.38 o
   5  15   5       52.45       61.08      7.29 o
   6  15   5       10.02        0.21      5.19 o
   7  15   5       38.46       40.39      6.72 o
   8  15   5        7.30        6.14      7.26 o
   9  15   5       10.69       11.41     13.43 o
   1  16   5        0.15       -4.40      4.94 o
   2  16   5       11.11       12.88      5.86 o
   3  16   5        5.72       -1.06      5.40 o
   4  16   5        2.18       -2.28      4.88 o
   5  16   5       10.78       12.99      5.49 o
   6  16   5        6.69        6.37      5.33 o
   7  16   5        8.01        2.34      6.01 o
   8  16   5        0.10       -2.59      6.87 o
   0  17   5       10.91       10.19      7.88 o
   1  17   5       26.60       18.69      6.25 o
   2  17   5        7.84       -3.84      5.39 o
   3  17   5        2.78       -2.16      5.40 o
   4  17   5        3.35       -2.43      5.71 o
   5  17   5       18.17       20.59      6.04 o
   6  17   5        0.24       -5.16      5.16 o
   7  17   5        3.23       -6.00      6.00 o
   1  18   5        7.44        3.78      6.69 o
   2  18   5       18.96       17.99      6.51 o
   3  18   5        6.10       -0.46      6.21 o
   4  18   5       22.71       27.50      7.40 o
   5  18   5        0.02       -5.42      5.42 o
   6  18   5        2.16        2.14      6.16 o
   0  19   5       41.22       50.47     11.37 o
   1  19   5        2.31       -4.96      5.87 o
   2  19   5       16.11       13.27     10.40 o
   3  19   5        2.03       -0.95      6.58 o
   4  19   5        6.46        7.69      6.66 o
   5  19   5        6.82        7.08      7.47 o
   1  20   5        4.60        3.68      6.89 o
   2  20   5        0.90       -2.94      6.65 o
   3  20   5        3.24       -8.15      8.15 o
   0   0   6      205.94      202.41      8.13 o
   2   0   6      139.91      143.18     15.39 o
   4   0   6      161.81      151.13      6.93 o
   6   0   6       80.93       87.50      7.26 o
   8   0   6       48.42       60.80      7.14 o
  10   0   6       13.49       10.72      7.26 o
   1   1   6      132.80      128.34      4.12 o
   2   1   6       35.04       33.99      4.05 o
   3   1   6       62.54       67.05      5.12 o
   4   1   6      103.09      113.81      5.80 o
   5   1   6      270.31      272.64      6.55 o
   6   1   6       10.43        5.21      3.06 o
   7   1   6       61.42       57.98      5.34 o
   8   1   6       15.67        9.19      3.97 o
   9   1   6        6.27        1.52      4.02 o
  10   1   6       55.88       58.23      6.38 o
  11   1   6        0.72       -3.22      5.61 o
  12   1   6        6.89       10.46     11.15 o
   0   2   6      194.79      213.82      9.22 o
   1   2   6       40.41       41.35      3.36 o
   2   2   6       62.73       79.66      4.87 o
   3   2   6        4.46        3.12      2.75 o
   4   2   6      149.28      154.36      6.75 o
   5   2   6       26.63       18.64      4.37 o
   6   2   6       92.31      113.38      6.40 o
   7   2   6       37.67       26.54      4.55 o
   8   2   6       11.36        7.38      3.91 o
   9   2   6        2.08       -1.64      3.86 o
  10   2   6       24.23       21.16      4.97 o
  11   2   6       14.12        2.00      5.05 o
   1   3   6        6.77        4.62      2.28 o
   2   3   6        9.27        7.68      2.86 o
   3   3   6        4.14        2.02      2.84 o
   4   3   6        4.82       -0.68      3.30 o
   5   3   6        7.78        5.88      3.70 o
   6   3   6      135.41      140.89     11.06 o
   7   3   6        6.27        2.60      3.55 o
   8   3   6       25.32       26.13      4.68 o
   9   3   6        8.75        4.87      4.35 o
  10   3   6        3.69       -3.51      4.05 o
  11   3   6        1.14       -2.00      5.18 o
  12   3   6        0.19      -11.23     11.23 o
   0   4   6       30.74       36.36      4.99 o
   1   4   6       19.02       12.41      2.89 o
   2   4   6      110.94      112.82      4.48 o
   3   4   6       11.62       12.58      3.08 o
   4   4   6       94.38      100.69      6.48 o
   5   4   6        3.90        3.41      3.70 o
   6   4   6      202.19      189.26      7.49 o
   7   4   6       23.46       16.04      4.40 o
   8   4   6        1.81       -1.52      3.75 o
   9   4   6        1.54       -1.34      3.95 o
  10   4   6        7.39        1.89      5.02 o
  11   4   6        0.09       -4.69      4.69 o
   1   5   6      132.12      133.53      4.85 o
   2   5   6      223.18      235.48      6.98 o
   3   5   6      275.29      260.64     11.31 o
   4   5   6      255.90      262.20      8.02 o
   5   5   6        3.91        4.82      3.92 o
   6   5   6       66.51       71.57      6.36 o
   7   5   6       11.23        9.16      4.38 o
   8   5   6       21.56       18.42      4.64 o
   9   5   6        8.74        8.68      4.41 o
  10   5   6        8.28        5.37      6.20 o
  11   5   6        1.59       -0.60      5.12 o
   0   6   6       37.35       24.97      6.06 o
   1   6   6        6.20       -0.05      2.71 o
   2   6   6       53.41       58.46      4.81 o
   3   6   6      134.62      131.25      6.50 o
   4   6   6       21.23       13.76      4.07 o
   5   6   6       70.15       63.08      6.61 o
   6   6   6       54.20       47.67      5.73 o
   7   6   6        9.04        5.90      4.05 o
   8   6   6        7.51        1.27      4.38 o
   9   6   6       11.11        8.52      4.59 o
  10   6   6       10.43        6.67      5.40 o
  11   6   6        2.44       -0.68      6.09 o
   1   7   6      135.63      134.57      5.37 o
   2   7   6        0.24       -2.54      2.54 o
   3   7   6      121.71      118.56      5.79 o
   4   7   6       67.42       72.05      5.98 o
   5   7   6       55.10       59.07      5.88 o
   6   7   6        7.87        8.84      4.38 o
   7   7   6        7.44        2.43      4.42 o
   8   7   6       14.75       15.70      4.96 o
   9   7   6        6.81        3.72      4.54 o
  10   7   6        1.60        1.30      5.20 o
  11   7   6        2.58       -3.25      5.73 o
   0   8   6       37.53       43.72      5.95 o
   1   8   6      481.15      506.84      9.03 o
   2   8   6       66.02       72.08      4.89 o
   3   8   6       23.96       24.04      3.88 o
   4   8   6        1.46        4.19      3.85 o
   5   8   6       80.19       69.94      6.16 o
   6   8   6       25.26       17.28      4.74 o
   7   8   6        0.37       -3.32      4.18 o
   8   8   6       22.63       29.72      5.72 o
   9   8   6        1.51        2.75      5.05 o
  10   8   6        2.86       -2.88      4.83 o
  11   8   6        4.27       -7.60      7.93 o
   1   9   6       70.34       72.86      4.87 o
   2   9   6       85.63       84.74      5.79 o
   3   9   6       28.15       24.74      3.95 o
   4   9   6       10.92        9.76      4.32 o
   5   9   6        2.25        0.31      4.02 o
   6   9   6       42.43       41.78      5.66 o
   7   9   6       12.96       13.82      4.89 o
   8   9   6        5.09        6.64      5.61 o
   9   9   6       21.86       17.91      5.63 o
  10   9   6        3.23        3.44      5.35 o
   0  10   6      223.68      212.22      8.91 o
   1  10   6       27.25       36.62      4.16 o
   2  10   6       21.28       16.70      4.23 o
   3  10   6       40.85       36.01      4.98 o
   4  10   6       13.09        7.51      3.95 o
   5  10   6       13.73       10.17      4.66 o
   6  10   6       11.98        7.86      4.54 o
   7  10   6        2.75       -1.51      4.28 o
   8  10   6        0.15       -4.65      4.65 o
   9  10   6        6.01        1.36      5.20 o
  10  10   6        4.86       -4.53      5.76 o
   1  11   6       23.38       27.58      4.85 o
   2  11   6        3.93       -3.50      3.50 o
   3  11   6       36.81       35.39      5.04 o
   4  11   6        0.67       -3.23      3.23 o
   5  11   6       49.71       54.32      6.23 o
   6  11   6        0.57       -1.51      4.41 o
   7  11   6       10.15        5.97      4.97 o
   8  11   6        2.87       -1.58      4.92 o
   9  11   6        5.88        6.90      5.97 o
  10  11   6        3.12       -2.76      8.24 o
   0  12   6       17.58       11.13      5.07 o
   1  12   6       45.99       50.17      4.79 o
   2  12   6      149.43      167.58      9.12 o
   3  12   6       23.16       22.60      4.97 o
   4  12   6        8.53        8.38      4.02 o
   5  12   6       11.85       13.18      4.91 o
   6  12   6        2.86       -0.73      4.58 o
   7  12   6        1.96       -0.21      4.54 o
   8  12   6        4.13        4.13      5.38 o
   9  12   6        2.72       -1.59      5.57 o
   1  13   6      143.43      165.68      8.08 o
   2  13   6       22.20       25.90      5.05 o
   3  13   6       40.81       47.18      5.86 o
   4  13   6        7.51        5.67      4.56 o
   5  13   6        8.74       -2.98      4.40 o
   6  13   6        3.33       -0.13      4.60 o
   7  13   6        7.70        0.21      5.20 o
   8  13   6        4.79        0.59      5.70 o
   9  13   6        2.93      -11.09     11.09 o
   0  14   6       25.11       15.94      5.99 o
   1  14   6        2.82        2.94      4.40 o
   2  14   6       13.31        4.09      4.80 o
   3  14   6       26.83       25.82      5.60 o
   4  14   6        1.53       -0.92      4.82 o
   5  14   6        7.92        5.28      4.54 o
   6  14   6       16.16       12.57      5.49 o
   7  14   6       10.27        0.35      5.42 o
   8  14   6        4.85        4.56      7.42 o
   1  15   6       18.08       15.42      6.22 o
   2  15   6        9.71        0.48      5.54 o
   3  15   6       18.77       21.44      5.45 o
   4  15   6       18.62       14.43      5.31 o
   5  15   6       12.69       11.02      6.31 o
   6  15   6        5.47        4.41      6.30 o
   7  15   6       17.52       21.15      8.63 o
   0  16   6       13.02       14.30     15.18 o
   1  16   6       15.44        5.58      5.71 o
   2  16   6        2.83       -5.78      5.78 o
   3  16   6        1.09       -5.73      5.73 o
   4  16   6        0.80       -0.29      6.04 o
   5  16   6        5.04       -4.33      6.99 o
   6  16   6       12.22       12.90      7.16 o
   1  17   6        1.15       -5.62      5.73 o
   2  17   6        3.96        8.85     11.81 o
   3  17   6        6.93        2.74      6.68 o
   4  17   6        0.79       -6.03      6.03 o
   5  17   6        2.65       -3.39      7.14 o
   0  18   6        6.97        1.83      9.37 o
   1  18   6        2.54       -2.41      6.50 o
   2  18   6        6.78        7.20      6.81 o
   3  18   6        5.34        6.26      7.21 o
   4  18   6        3.69       -6.75      6.75 o
   1  19   6        9.28        9.63      7.47 o
   2  19   6        5.69        2.85      7.26 o
   2   0   7       81.98       91.57     24.47 o
   4   0   7       86.62       95.08     21.02 o
   6   0   7       24.64       22.71      7.67 o
   8   0   7      102.33      105.28     14.84 o
  10   0   7        4.46        0.35      8.57 o
   0   1   7      103.54      119.07      8.69 o
   1   1   7       64.83       70.38      5.09 o
   2   1   7       60.22       65.50      5.10 o
   3   1   7       50.42       59.84      5.99 o
   4   1   7       53.53       54.53      6.82 o
   5   1   7       22.73       20.66      4.42 o
   6   1   7        2.67        2.69      4.26 o
   7   1   7        7.51        7.75      4.79 o
   8   1   7        0.43       -1.25      4.72 o
   9   1   7        5.85        2.18      5.44 o
  10   1   7        7.82        3.14      5.41 o
  11   1   7        0.14       -9.76     11.37 o
   1   2   7       36.25       38.02      4.50 o
   2   2   7       62.59       69.60      6.15 o
   3   2   7       90.65      107.60      7.47 o
   4   2   7       15.02        6.24      4.20 o
   5   2   7       61.56       63.64      5.68 o
   6   2   7        7.14        7.41      4.09 o
   7   2   7        9.32        8.41      4.63 o
   8   2   7        0.96       -0.25      4.17 o
   9   2   7        0.64        3.30      5.52 o
  10   2   7        1.66       -0.64      5.68 o
  11   2   7       11.30       18.82     14.15 o
   0   3   7      160.42      155.23      9.91 o
   1   3   7       27.15       26.76      4.15 o
   2   3   7       59.15       67.47      5.50 o
   3   3   7       79.40       77.09      5.70 o
   4   3   7      228.50      232.81     10.03 o
   5   3   7       16.59       10.01      4.43 o
   6   3   7       29.18       21.97      4.67 o
   7   3   7        8.39        4.48      4.24 o
   8   3   7        2.80       -2.03      4.67 o
   9   3   7        4.53       -2.47      4.41 o
  10   3   7        5.36        0.78      5.09 o
   1   4   7       71.72       70.69      5.46 o
   2   4   7       42.43       40.23      4.77 o
   3   4   7        2.33       -1.38      3.56 o
   4   4   7       18.81       21.41      4.91 o
   5   4   7       78.25       85.27      7.10 o
   6   4   7        1.62       -3.92      3.92 o
   7   4   7        6.05        0.24      4.09 o
   8   4   7       22.96       14.26      4.94 o
   9   4   7        2.26        1.79      5.17 o
  10   4   7        2.56       -1.78      5.00 o
   0   5   7       25.48       19.84      8.37 o
   1   5   7       18.47       15.33      3.89 o
   2   5   7        8.41        6.44      3.62 o
   3   5   7       18.33       10.28      4.91 o
   4   5   7       19.46       20.59      4.95 o
   5   5   7        2.56        3.14      4.58 o
   6   5   7       18.14       20.85      5.21 o
   7   5   7       19.41       22.46      5.54 o
   8   5   7        6.52        3.32      4.75 o
   9   5   7        3.82       -1.45      4.51 o
  10   5   7        5.13       11.96      6.24 o
   1   6   7       34.60       37.71      5.04 o
   2   6   7       68.15       79.87      6.50 o
   3   6   7       11.43        6.81      4.51 o
   4   6   7       41.67       57.75      6.11 o
   5   6   7       16.90       12.57      4.61 o
   6   6   7        1.63       -3.70      4.28 o
   7   6   7        2.10       -4.60      4.60 o
   8   6   7        3.68       -2.86      4.27 o
   9   6   7        4.65        4.57      5.05 o
  10   6   7       10.33        9.73      6.07 o
   0   7   7        6.41        0.85      4.78 o
   1   7   7      126.77      152.69      6.43 o
   2   7   7       18.49       18.90      4.18 o
   3   7   7      190.72      201.27     11.02 o
   4   7   7       32.39       35.57      6.83 o
   5   7   7       32.54       25.79      5.41 o
   6   7   7       47.41       57.40      8.03 o
   7   7   7       13.02        9.23      5.35 o
   8   7   7        3.15        1.87      5.24 o
   9   7   7        1.84       -4.85      4.85 o
  10   7   7        1.27        0.86      6.88 o
   1   8   7       59.71       62.29      5.08 o
   2   8   7       27.30       22.98      5.34 o
   3   8   7       14.19        8.10      4.87 o
   4   8   7       55.14       58.80      7.51 o
   5   8   7        4.38        5.45      4.64 o
   6   8   7       10.44       11.54      5.01 o
   7   8   7       12.15        3.21      5.03 o
   8   8   7        7.40        6.88      5.59 o
   9   8   7        1.25       -1.73      5.24 o
   0   9   7       18.01       14.02      5.50 o
   1   9   7      130.70      140.73      6.54 o
   2   9   7       71.52       75.40      7.10 o
   3   9   7        0.36       -3.09      4.44 o
   4   9   7        3.37       -0.83      4.68 o
   5   9   7        0.49        0.05      4.34 o
   6   9   7        7.69       -0.23      4.74 o
   7   9   7        0.88       -4.87      4.87 o
   8   9   7        6.10        6.55      5.71 o
   9   9   7        0.62       -5.30      5.94 o
   1  10   7        0.39       -0.29      3.55 o
   2  10   7        1.65       -1.54      3.86 o
   3  10   7       17.91        7.03      8.04 o
   4  10   7        1.39       -1.66      4.88 o
   5  10   7        1.11       -5.17      5.17 o
   6  10   7        4.68        1.53      5.04 o
   7  10   7        1.47       -4.76      4.76 o
   8  10   7       15.07        6.61      6.03 o
   9  10   7        2.42       -6.73      6.73 o
   0  11   7       71.79       81.86     15.73 o
   1  11   7        7.60        5.01      4.21 o
   2  11   7       31.91       34.42      5.47 o
   3  11   7       11.86        2.02      4.93 o
   4  11   7        4.84        8.24      5.28 o
   5  11   7        9.54       15.52      6.33 o
   6  11   7        5.99        6.80      5.37 o
   7  11   7        1.56        0.06      5.36 o
   8  11   7        2.27       -0.71      5.94 o
   1  12   7       30.60       30.69      5.50 o
   2  12   7        3.77       -1.17      4.50 o
   3  12   7       76.30       83.02      8.19 o
   4  12   7        2.58       -1.92      5.42 o
   5  12   7       16.81       27.10      6.91 o
   6  12   7        1.70       -4.86      4.86 o
   7  12   7        2.61       -0.72      5.65 o
   8  12   7        1.76       -5.59      7.42 o
   0  13   7       44.88       33.66      7.13 o
   1  13   7       35.27       28.13      5.56 o
   2  13   7       10.72        7.81      4.93 o
   3  13   7       25.10       25.58      6.10 o
   4  13   7        1.47       -5.27      5.27 o
   5  13   7       10.88       19.41      6.62 o
   6  13   7        0.96       -3.18      6.20 o
   7  13   7        3.17       -5.78      5.78 o
   1  14   7        7.09        3.78      4.91 o
   2  14   7        7.87        0.33      4.89 o
   3  14   7       20.03       13.79      5.52 o
   4  14   7        2.41       -3.94      5.52 o
   5  14   7        7.42        9.43      6.69 o
   6  14   7        2.63       -6.16      6.16 o
   0  15   7        9.38       -6.52      8.75 o
   1  15   7       21.96       26.99      6.46 o
   2  15   7        0.85       -5.01      5.01 o
   3  15   7        4.09        0.34      5.44 o
   4  15   7       13.82       12.73      6.71 o
   5  15   7        8.56        1.40      6.64 o
   1  16   7        5.18       -6.39      6.42 o
   2  16   7       11.00        0.68      6.92 o
   3  16   7       12.59        3.23      7.07 o
   4  16   7        8.74        6.02      8.39 o
   0  17   7        3.77       -8.64     10.15 o
   1  17   7        3.72       -1.89      6.85 o
   2  17   7        0.91       -0.52      7.42 o
   3  17   7       18.56       23.37     16.81 o
   2   0   8       32.94       37.25      8.68 o
   4   0   8        3.49       -2.97      6.91 o
   6   0   8       41.38       61.59     14.07 o
   8   0   8       23.21       32.88     10.24 o
   1   1   8        6.04        8.93      5.38 o
   2   1   8       54.13       62.02      9.83 o
   3   1   8       28.34       20.30      9.00 o
   4   1   8        1.19       -4.73      4.73 o
   5   1   8        2.87       -1.84      5.02 o
   6   1   8        4.03       -1.56      5.26 o
   7   1   8        1.77        0.13      5.20 o
   8   1   8        0.21       -5.55      5.55 o
   9   1   8        1.04       -2.22      6.42 o
   0   2   8       28.51       25.14      7.84 o
   1   2   8       58.30       51.35      6.46 o
   2   2   8      103.70      108.78     10.63 o
   3   2   8        1.18       -4.10      4.10 o
   4   2   8       15.16        6.36      5.34 o
   5   2   8        3.12       -0.94      4.76 o
   6   2   8       22.35       12.18      6.50 o
   7   2   8        5.05       -4.84      5.45 o
   8   2   8        8.62        6.29      6.21 o
   9   2   8        3.38        1.06      6.49 o
   1   3   8       53.28       63.26      6.79 o
   2   3   8       15.66       22.34      5.29 o
   3   3   8        1.75       -1.51      4.55 o
   4   3   8        8.63        2.14      5.13 o
   5   3   8        1.32        0.78      4.80 o
   6   3   8        9.17        5.48      4.75 o
   7   3   8        4.38        4.61      6.41 o
   8   3   8        2.47       -5.55      5.55 o
   9   3   8        2.21       -6.03      6.03 o
   0   4   8        8.27        3.01      6.32 o
   1   4   8        7.69        5.95      4.53 o
   2   4   8       11.30        6.84      3.95 o
   3   4   8       31.59       27.90      6.04 o
   4   4   8       18.35        8.76      5.90 o
   5   4   8        2.28       -1.13      5.56 o
   6   4   8        5.41        1.80      5.33 o
   7   4   8        1.39       -2.94      4.68 o
   8   4   8       12.51       11.25      6.32 o
   9   4   8        0.83       -2.08      6.44 o
   1   5   8        7.91        4.07      4.45 o
   2   5   8       55.59       54.54      5.75 o
   3   5   8       34.10       29.27      6.07 o
   4   5   8       64.45       85.10     10.17 o
   5   5   8        2.86        0.54      5.79 o
   6   5   8        9.22        7.88      5.55 o
   7   5   8        1.51       -3.01      4.64 o
   8   5   8        3.53       -0.28      5.13 o
   9   5   8        6.18        3.86      6.58 o
   0   6   8      173.11      193.46     12.00 o
   1   6   8        4.60        2.39      4.43 o
   2   6   8       24.71       27.76      5.91 o
   3   6   8       10.35       -0.59      4.83 o
   4   6   8       16.53       24.45      6.09 o
   5   6   8       19.84       27.67      6.84 o
   6   6   8        9.41        8.38      5.71 o
   7   6   8        7.03        3.20      5.67 o
   8   6   8        4.88        7.38      5.50 o
   1   7   8       67.56       89.30     10.29 o
   2   7   8       11.92       10.05      5.07 o
   3   7   8        2.67       -4.62      4.62 o
   4   7   8       14.72        9.06      5.84 o
   5   7   8        1.46       -3.12      5.64 o
   6   7   8        5.65       11.44      6.91 o
   7   7   8        1.72       -3.32      5.42 o
   8   7   8       13.43       14.83      5.97 o
   0   8   8       84.17      101.14     11.92 o
   1   8   8        6.89        7.78      4.49 o
   2   8   8       13.82        9.39      5.38 o
   3   8   8        8.89        6.09      5.28 o
   4   8   8        0.49       -4.96      4.96 o
   5   8   8       13.41       13.97      7.10 o
   6   8   8        8.71       12.82      6.91 o
   7   8   8        2.42       -6.20      6.20 o
   8   8   8        0.63       -5.98      5.98 o
   1   9   8       41.53       44.89      6.89 o
   2   9   8        3.75       -3.19      4.91 o
   3   9   8        0.06       -4.63      4.63 o
   4   9   8       10.30        5.97      5.68 o
   5   9   8        6.16        5.44      6.58 o
   6   9   8        6.96       -0.95      6.41 o
   7   9   8       16.95       18.73      7.74 o
   0  10   8        0.73       -2.47      5.76 o
   1  10   8       16.81       16.88      5.75 o
   2  10   8        7.36        7.18      5.79 o
   3  10   8        0.81        0.57      5.48 o
   4  10   8        5.46        6.34      6.03 o
   5  10   8       16.42       15.70      6.84 o
   6  10   8        0.61       -3.49      7.70 o
   7  10   8        8.26        6.08      7.67 o
   1  11   8        3.81        1.05      5.33 o
   2  11   8        7.88       -1.98      5.53 o
   3  11   8        2.59       -5.32      5.32 o
   4  11   8        1.77        0.72      5.84 o
   5  11   8       30.67       31.08      7.59 o
   6  11   8        1.66       -6.88      6.88 o
   0  12   8        2.11       -2.46      5.57 o
   1  12   8       12.36        9.21      5.65 o
   2  12   8        3.85        4.02      5.72 o
   3  12   8        9.40        6.58      6.18 o
   4  12   8       12.08       16.00      6.63 o
   5  12   8        3.39        1.47      6.34 o
   6  12   8        5.54       10.66      7.34 o
   1  13   8        3.42        3.61      5.73 o
   2  13   8        0.57       -5.56      5.56 o
   3  13   8       12.48       -0.54      6.20 o
   4  13   8        2.96       -5.40      6.47 o
   5  13   8       19.03        3.81      8.98 o
   0  14   8        2.95       -6.56      9.20 o
   1  14   8        5.23        2.08      6.29 o
   2  14   8        0.57       -5.51      6.16 o
   3  14   8        0.96       -4.97      5.96 o
   4  14   8       23.15       28.54     10.33 o
   1  15   8        0.32       -4.97      8.40 o
   2  15   8       17.00       31.17      9.95 o
   2   0   9        1.62       -4.61      9.74 o
   4   0   9        9.08       -1.94     10.45 o
   6   0   9        5.22        5.39      9.77 o
   0   1   9      141.43      155.34     20.41 o
   1   1   9        8.31       -3.23      6.40 o
   2   1   9       28.90       22.34      7.14 o
   3   1   9        6.83        7.36      7.76 o
   4   1   9        2.61       -0.10      6.39 o
   5   1   9        0.74       -6.33      6.33 o
   6   1   9        6.62        6.61      6.87 o
   7   1   9        4.12        4.05      7.22 o
   1   2   9       21.51       17.43      7.11 o
   2   2   9        5.39       10.11      6.34 o
   3   2   9        0.86       -7.78      7.78 o
   4   2   9        0.73       -2.21      6.84 o
   5   2   9        2.40       -4.07      7.16 o
   6   2   9        1.84       -6.31      6.31 o
   7   2   9        1.69       -3.78      6.74 o
   0   3   9       79.89       93.61     14.49 o
   1   3   9        3.32        4.18      5.52 o
   2   3   9       15.13       19.50      8.79 o
   3   3   9        0.06       -9.07      9.07 o
   4   3   9        0.28       -5.05     11.34 o
   5   3   9        8.78       -1.70      5.96 o
   6   3   9       14.44        7.65      8.86 o
   7   3   9        2.22       -0.43      8.17 o
   1   4   9       19.98       17.61      6.17 o
   2   4   9       12.84       15.80      6.94 o
   3   4   9       10.78       11.02      7.46 o
   4   4   9        0.45       -4.68     10.49 o
   5   4   9        1.24       -0.56      7.62 o
   6   4   9        2.43       12.43      7.68 o
   7   4   9        0.98        1.29      8.92 o
   0   5   9       73.65       91.35     24.28 o
   1   5   9        4.75        0.57      5.33 o
   2   5   9        0.94       -1.71      6.03 o
   3   5   9        3.49        1.10      6.97 o
   4   5   9       14.52       19.50      8.07 o
   5   5   9        1.24       -2.46      6.38 o
   6   5   9       24.07       13.02      7.32 o
   7   5   9        6.08       -3.94      9.01 o
   1   6   9        6.18        5.83      5.44 o
   2   6   9       13.96       17.47      8.19 o
   3   6   9       26.68       31.78      8.28 o
   4   6   9        6.16       -6.25      6.25 o
   5   6   9       12.97       10.15      6.84 o
   6   6   9        0.76       -6.70      6.70 o
   0   7   9       36.97       52.92     10.64 o
   1   7   9        1.13        6.00      6.79 o
   2   7   9       17.84       19.21      7.84 o
   3   7   9        8.15        2.18      7.14 o
   4   7   9        3.27        8.71      6.22 o
   5   7   9        7.06       10.92      7.16 o
   6   7   9        5.19       -5.35      6.62 o
   1   8   9       22.76       22.53      7.41 o
   2   8   9       21.45       26.35      8.08 o
   3   8   9       11.99        8.58      7.56 o
   4   8   9        8.74        9.14      6.72 o
   5   8   9        1.22       -2.49      7.19 o
   0   9   9        7.69       -5.80      7.51 o
   1   9   9       18.69       26.23      9.11 o
   2   9   9        5.46        1.04      6.81 o
   3   9   9        0.48       -6.07      6.07 o
   4   9   9       10.27       11.15      7.06 o
   5   9   9        8.39        2.71      7.82 o
   1  10   9        2.16        8.76      7.28 o
   2  10   9        2.34        0.35      6.95 o
   3  10   9        0.33        1.18      6.40 o
   4  10   9        1.07        0.09      7.06 o
   0  11   9        6.49       -4.78     14.73 o
   1  11   9        0.82       -3.38      7.10 o
   2  11   9        7.19       -1.02      7.40 o
   3  11   9        3.23       -6.61      6.61 o
   1  12   9        2.89        7.15      9.48 o
   2  12   9        3.16       -8.37     11.00 o
   0   0  10       26.75        8.72     13.14 o
   2   0  10       23.09       25.27     14.98 o
   4   0  10        9.39        9.23     11.93 o
   1   1  10        8.39        5.02      7.59 o
   2   1  10       33.96       35.55     11.60 o
   3   1  10        0.45       -7.67      7.67 o
   4   1  10        2.16       -4.17      8.41 o
   0   2  10       22.20       28.82     14.13 o
   1   2  10        2.47       -7.27      8.05 o
   2   2  10        8.09        2.51      9.53 o
   3   2  10        1.95       -7.17      8.58 o
   4   2  10        3.85       -0.22      8.21 o
   1   3  10        4.42       -0.41      9.40 o
   2   3  10        5.01       -8.37     12.26 o
   3   3  10        7.07       -1.20      9.75 o
   4   3  10        3.89        0.13      9.50 o
   0   4  10       12.99       19.99     13.38 o
   1   4  10        1.17       -6.69     12.33 o
   2   4  10        5.24        4.03     10.08 o
   3   4  10        4.70        3.81     10.94 o
   4   4  10        2.31        1.02     11.89 o
   1   5  10        0.80        3.78      7.69 o
   2   5  10        5.01        5.23      9.82 o
   3   5  10        0.23       -8.34     10.55 o
   0   6  10       19.05       34.81     11.69 o
   1   6  10        0.41       -5.32      7.47 o
   2   6  10        4.46        2.61      8.03 o
   3   6  10        8.37       -1.38     12.84 o
   1   7  10       13.84       10.61      8.59 o
   2   7  10        2.97       -6.78     11.92 o
 
